# Supplementary material for: 2,4-Bis(4-fluoro­phen­yl)-2,3-dihydro-1H-1,5-benzodiazepine
Source: Acta Crystallogr Sect E Struct Rep Online. 2011 Apr 29;67(Pt 5):o1262–3. doi: 10.1107/S1600536811015455 (PMC3089231; doi:10.1107/S1600536811015455)
Supplement: Supplementary file 1 [file e-67-o1262-sup1.cif]

##############################################################################
#                                                                            #
# This CIF contains the data in a paper accepted for publication in          #
# Acta Crystallographica Section E. It conforms to the requirements of       #
# Notes for Authors for Acta Crystallographica Section E, and has been       #
# peer reviewed under the auspices of the IUCr Commission on Journals.       #
#                                                                            #
# Full details of the Crystallographic Information File format               #
# are given in the paper "The Crystallographic Information File (CIF):       #
# a New Standard Archive File for Crystallography" by S. R. Hall, F. H.      #
# Allen and I. D. Brown [Acta Cryst. (1991), A47, 655-685].                  #
#                                                                            #
# The current version of the core CIF dictionary is obtainable from          #
# ftp://ftp.iucr.org/pub/cif_core.dic.                                       #
#                                                                            #
# Software is freely available for graphical display of the structure(s)     #
# in this CIF. For information consult the CIF software page                 #
# http://www.iucr.org/resources/cif/software.                                #
#                                                                            #
# This file may be used for bona fide research purposes within the           #
# scientific community so long as proper attribution is given to the journal # 
# article from which it was obtained.                                        #
#                                                                            #
##############################################################################
data_global
_audit_creation_method     'PLATON <TABLE ACC> option'
_journal_date_recd_electronic     2011-04-15
_journal_date_accepted     2011-04-24
_journal_name_full     'Acta Crystallographica, Section E'
_journal_year     2011
_journal_volume     67
_journal_issue      5
_journal_page_first     o1262
_journal_page_last     o1263
_journal_paper_category     QO
_journal_coeditor_code     HB5848
_publ_contact_author_name     'Mehmet Akkurt'
_publ_contact_author_address
; Department of Physics,
  Faculty of Sciences,
  Erciyes University,
  38039 Kayseri,
  Turkey
;
_publ_contact_author_email     akkurt@erciyes.edu.tr
_publ_contact_author_fax     '+90-352-4374933'
_publ_contact_author_phone     '+90-352-4374901 ext. 33106'
_publ_section_title
;
2,4-Bis(4-fluorophenyl)-2,3-dihydro-1<i>H</i>-1,5-benzodiazepine
;
loop_
    _publ_author_name
    _publ_author_address
    'Zeliha Bakt\?ir'
;
Department of Physics,
Faculty of Sciences,
Erciyes University,
38039 Kayseri,
Turkey
;
    'Mehmet Akkurt'
;
Department of Physics,
Faculty of Sciences,
Erciyes University,
38039 Kayseri,
Turkey
;
    'S. Samshuddin'
;
Department of Studies in Chemistry,
Mangalore University,
Mangalagangotri 574 199,
India
;
    'B. Narayana'
;
Department of Studies in Chemistry,
Mangalore University,
Mangalagangotri 574 199,
India
;
    'H. S. Yathirajan'
;
Department of Studies in Chemistry,
University of Mysore,
Manasagangotri,
Mysore 570 006,
India
;
data_I
_chemical_name_systematic
;
2,4-Bis(4-fluorophenyl)-2,3-dihydro-1<i>H</i>-1,5-benzodiazepine
;
_chemical_name_common     ?
_chemical_formula_moiety     'C21 H16 F2 N2'
_chemical_formula_sum     'C21 H16 F2 N2'
_chemical_formula_structural     ?
_chemical_formula_iupac     'C21 H16 F2 N2'
_chemical_formula_weight     334.36
_chemical_melting_point     ?
_symmetry_cell_setting     monoclinic
_symmetry_space_group_name_H-M     'P 21/n'
_symmetry_space_group_name_Hall     '-P 2yn'
loop_
    _symmetry_equiv_pos_site_id
    _symmetry_equiv_pos_as_xyz
    1 x,y,z
    2 1/2-x,1/2+y,1/2-z
    3 -x,-y,-z
    4 1/2+x,1/2-y,1/2+z
_cell_length_a     12.9151(4)
_cell_length_b     6.0438(3)
_cell_length_c     21.2851(7)
_cell_angle_alpha     90
_cell_angle_beta     92.147(3)
_cell_angle_gamma     90
_cell_volume     1660.27(11)
_cell_formula_units_Z     4
_cell_measurement_reflns_used     1691
_cell_measurement_theta_min     2.53
_cell_measurement_theta_max     26.34
_cell_measurement_temperature     294(2)
_cell_special_details
;
;
_exptl_crystal_description     'block'
_exptl_crystal_colour     'pale yellow'
_exptl_crystal_size_max     0.200
_exptl_crystal_size_mid     0.200
_exptl_crystal_size_min     0.200
_exptl_crystal_size_rad     ?
_exptl_crystal_density_diffrn     1.338
_exptl_crystal_density_meas     ?
_exptl_crystal_density_method     'Not Measured'
_exptl_crystal_F_000     696
_exptl_absorpt_coefficient_mu     0.095
_exptl_absorpt_correction_type     refdelf
_exptl_absorpt_process_details
;
[XABS2 (Parkin <i>et al.</i>, 1995); Cubic fit to sin\q/\l, 24
parameters]
;
_exptl_absorpt_correction_T_min     0.981
_exptl_absorpt_correction_T_max     0.981
_exptl_special_details
;
;
_diffrn_ambient_temperature     294(2)
_diffrn_radiation_type     'Mo K\a'
_diffrn_radiation_wavelength     0.71073
_diffrn_radiation_source     'Sealed Tube'
_diffrn_radiation_monochromator     'Graphite Monochromator'
_diffrn_measurement_device     'Rigaku R-AXIS RAPID-S'
_diffrn_measurement_method     'dtprofit.ref'
_diffrn_detector_area_resol_mean     10.0000
_diffrn_reflns_number     3413
_diffrn_reflns_av_R_equivalents     0.0000
_diffrn_reflns_av_sigmaI/netI     0.0935
_diffrn_reflns_theta_min     3.16
_diffrn_reflns_theta_max     26.47
_diffrn_reflns_theta_full     26.47
_diffrn_measured_fraction_theta_max     0.992
_diffrn_measured_fraction_theta_full     0.992
_diffrn_reflns_limit_h_min     -16
_diffrn_reflns_limit_h_max     16
_diffrn_reflns_limit_k_min     0
_diffrn_reflns_limit_k_max     7
_diffrn_reflns_limit_l_min     0
_diffrn_reflns_limit_l_max     26
_diffrn_reflns_reduction_process
;
;
_refine_special_details
;
Refinement on <i>F</i>^2^ for ALL reflections except those flagged by the user
for potential systematic errors. Weighted <i>R</i>-factors <i>wR</i> and all
goodnesses of fit <i>S</i> are based on <i>F</i>^2^, conventional
<i>R</i>-factors <i>R</i> are based on <i>F</i>, with <i>F</i> set to zero for
negative <i>F</i>^2^. The observed criterion of <i>F</i>^2^ > \s(<i>F</i>^2^)
is used only for calculating -<i>R</i>-factor-obs <i>etc</i>. and is not
relevant to the choice of reflections for refinement. <i>R</i>-factors based
on <i>F</i>^2^ are statistically about twice as large as those based on
<i>F</i>, and <i>R</i>-factors based on ALL data will be even larger.
;
_reflns_number_total     3413
_reflns_number_gt     1226
_reflns_threshold_expression     I>2\s(I)
_refine_ls_structure_factor_coef     Fsqd
_refine_ls_matrix_type     full
_refine_ls_R_factor_all     0.1805
_refine_ls_R_factor_gt     0.0607
_refine_ls_wR_factor_gt     0.0897
_refine_ls_wR_factor_ref     0.1514
_refine_ls_goodness_of_fit_ref     1.044
_refine_ls_restrained_S_all     1.043
_refine_ls_number_reflns     3413
_refine_ls_number_parameters     233
_refine_ls_number_restraints     2
_refine_ls_number_constraints     ?
_refine_ls_hydrogen_treatment     mixed
_refine_ls_weighting_scheme     calc
_refine_ls_weighting_details
         'calc w=1/[\s^2^(Fo^2^)+(0.0000P)^2^+1.2828P] where P=(Fo^2^+2Fc^2^)/3'
_atom_sites_solution_hydrogens     geom
_atom_sites_solution_primary     direct
_atom_sites_solution_secondary     difmap
_refine_ls_shift/su_max     0.000
_refine_ls_shift/su_mean     0.000
_refine_diff_density_max     0.161
_refine_diff_density_min     -0.175
_refine_ls_extinction_method     'none'
_refine_ls_abs_structure_details     ?
_refine_ls_abs_structure_Flack     .
loop_
    _atom_type_symbol
    _atom_type_description
    _atom_type_scat_dispersion_real
    _atom_type_scat_dispersion_imag
    _atom_type_scat_source
    C C 0.0033 0.0016 ' International Tables Vol C Tables 4.2.6.8 and 6.1.1.4'
    H H 0.0000 0.0000 ' International Tables Vol C Tables 4.2.6.8 and 6.1.1.4'
    F F 0.0171 0.0103 ' International Tables Vol C Tables 4.2.6.8 and 6.1.1.4'
    N N 0.0061 0.0033 ' International Tables Vol C Tables 4.2.6.8 and 6.1.1.4'
_computing_data_collection     'CrystalClear (Rigaku/MSC, 2005)'
_computing_cell_refinement     'CrystalClear (Rigaku/MSC, 2005)'
_computing_data_reduction     'CrystalClear (Rigaku/MSC, 2005)'
_computing_structure_solution     'SIR97 (Altomare <i>et al.</i>,  1999)'
_computing_structure_refinement     'SHELXL97 (Sheldrick, 2008)'
_computing_molecular_graphics     'ORTEP-3 for Windows (Farrugia, 1997)'
_computing_publication_material     'WinGX (Farrugia, 1999)'
loop_
    _atom_site_type_symbol
    _atom_site_label
    _atom_site_fract_x
    _atom_site_fract_y
    _atom_site_fract_z
    _atom_site_U_iso_or_equiv
    _atom_site_thermal_displace_type
    _atom_site_calc_flag
    _atom_site_refinement_flags
    _atom_site_occupancy
    _atom_site_disorder_assembly
    _atom_site_disorder_group
    F F1 0.2985(2) 0.5093(5) 0.38988(13) 0.1156(16) Uani d . 1.000 . .
    F F2 0.6025(2) -0.0519(5) 0.58369(17) 0.1365(18) Uani d . 1.000 . .
    N N1 -0.0014(3) 0.2319(7) 0.60658(19) 0.0764(17) Uani d D 1.000 . .
    N N2 0.1477(3) -0.0519(6) 0.67436(16) 0.0667(16) Uani d . 1.000 . .
    C C1 0.0446(4) -0.0259(7) 0.6923(2) 0.0649(17) Uani d . 1.000 . .
    C C2 0.0114(4) -0.1609(7) 0.7400(2) 0.0747(19) Uani d . 1.000 . .
    C C3 -0.0881(4) -0.1566(8) 0.7601(2) 0.084(2) Uani d . 1.000 . .
    C C4 -0.1587(4) -0.0156(9) 0.7299(2) 0.090(2) Uani d . 1.000 . .
    C C5 -0.1280(4) 0.1161(8) 0.6815(2) 0.083(2) Uani d . 1.000 . .
    C C6 -0.0273(4) 0.1150(7) 0.6613(2) 0.0669(17) Uani d . 1.000 . .
    C C7 0.0768(4) 0.4074(7) 0.6097(2) 0.0674(17) Uani d D 1.000 . .
    C C8 0.1593(3) 0.3499(7) 0.66113(19) 0.0675(17) Uani d . 1.000 . .
    C C9 0.2006(3) 0.1161(7) 0.6576(2) 0.0635(17) Uani d . 1.000 . .
    C C10 0.3074(3) 0.0767(7) 0.6375(2) 0.0652(17) Uani d . 1.000 . .
    C C11 0.3591(4) 0.2231(8) 0.6009(2) 0.080(2) Uani d . 1.000 . .
    C C12 0.4584(4) 0.1818(9) 0.5813(2) 0.095(3) Uani d . 1.000 . .
    C C13 0.5044(4) -0.0120(10) 0.6017(3) 0.094(3) Uani d . 1.000 . .
    C C14 0.4580(4) -0.1612(8) 0.6392(2) 0.085(2) Uani d . 1.000 . .
    C C15 0.3579(4) -0.1181(7) 0.6567(2) 0.0735(17) Uani d . 1.000 . .
    C C16 0.1258(3) 0.4366(7) 0.5464(2) 0.0628(17) Uani d . 1.000 . .
    C C17 0.1274(3) 0.2722(7) 0.5013(2) 0.0710(17) Uani d . 1.000 . .
    C C18 0.1843(4) 0.2974(9) 0.4478(2) 0.083(2) Uani d . 1.000 . .
    C C19 0.2394(4) 0.4894(10) 0.4416(2) 0.081(2) Uani d . 1.000 . .
    C C20 0.2382(4) 0.6561(8) 0.4837(2) 0.080(2) Uani d . 1.000 . .
    C C21 0.1800(3) 0.6298(7) 0.5363(2) 0.0721(17) Uani d . 1.000 . .
    H H1N -0.060(2) 0.265(10) 0.588(2) 0.1640 Uiso d D 1.000 . .
    H H2 0.05840 -0.25840 0.75920 0.0900 Uiso c R 1.000 . .
    H H3 -0.10780 -0.24590 0.79310 0.1010 Uiso c R 1.000 . .
    H H4 -0.22690 -0.01050 0.74250 0.1080 Uiso c R 1.000 . .
    H H5 -0.17630 0.20920 0.66170 0.1000 Uiso c R 1.000 . .
    H H7 0.048(4) 0.552(4) 0.621(2) 0.1640 Uiso d D 1.000 . .
    H H8A 0.21670 0.45220 0.65810 0.0810 Uiso c R 1.000 . .
    H H8B 0.12960 0.37130 0.70190 0.0810 Uiso c R 1.000 . .
    H H11 0.32650 0.35440 0.58870 0.0960 Uiso c R 1.000 . .
    H H12 0.49230 0.28040 0.55560 0.1140 Uiso c R 1.000 . .
    H H14 0.49250 -0.28860 0.65270 0.1020 Uiso c R 1.000 . .
    H H15 0.32380 -0.21960 0.68140 0.0880 Uiso c R 1.000 . .
    H H17 0.08980 0.14290 0.50700 0.0850 Uiso c R 1.000 . .
    H H18 0.18500 0.18780 0.41710 0.0990 Uiso c R 1.000 . .
    H H20 0.27570 0.78520 0.47760 0.0960 Uiso c R 1.000 . .
    H H21 0.17710 0.74420 0.56540 0.0860 Uiso c R 1.000 . .
loop_
    _atom_site_aniso_label
    _atom_site_aniso_U_11
    _atom_site_aniso_U_22
    _atom_site_aniso_U_33
    _atom_site_aniso_U_12
    _atom_site_aniso_U_13
    _atom_site_aniso_U_23
    F1 0.117(3) 0.135(3) 0.098(2) 0.027(2) 0.0457(19) 0.034(2)
    F2 0.080(2) 0.133(3) 0.199(4) 0.019(2) 0.040(2) 0.037(3)
    N1 0.065(3) 0.093(3) 0.071(3) -0.011(2) 0.002(2) 0.014(2)
    N2 0.063(3) 0.064(2) 0.073(3) 0.001(2) 0.003(2) 0.001(2)
    C1 0.065(3) 0.066(3) 0.064(3) -0.005(3) 0.006(2) 0.001(2)
    C2 0.078(4) 0.070(3) 0.076(3) 0.000(3) 0.002(3) 0.003(3)
    C3 0.088(4) 0.088(4) 0.077(4) 0.001(3) 0.020(3) 0.014(3)
    C4 0.073(4) 0.109(4) 0.090(4) 0.005(3) 0.015(3) 0.011(3)
    C5 0.069(3) 0.098(4) 0.083(4) 0.009(3) 0.013(3) 0.012(3)
    C6 0.066(3) 0.072(3) 0.063(3) 0.001(3) 0.008(2) 0.002(2)
    C7 0.069(3) 0.069(3) 0.064(3) 0.004(3) 0.000(2) 0.004(3)
    C8 0.072(3) 0.064(3) 0.066(3) -0.001(2) -0.003(2) -0.003(2)
    C9 0.064(3) 0.061(3) 0.065(3) 0.005(2) -0.004(2) 0.000(2)
    C10 0.062(3) 0.067(3) 0.066(3) -0.004(3) -0.006(2) 0.000(2)
    C11 0.062(3) 0.082(4) 0.096(4) 0.001(3) 0.000(3) 0.015(3)
    C12 0.071(4) 0.102(4) 0.113(5) 0.003(3) 0.013(3) 0.031(3)
    C13 0.056(3) 0.105(5) 0.123(5) 0.012(3) 0.015(3) 0.010(4)
    C14 0.067(4) 0.078(4) 0.109(4) 0.005(3) 0.003(3) 0.010(3)
    C15 0.069(3) 0.067(3) 0.084(3) -0.007(3) -0.002(3) -0.001(3)
    C16 0.061(3) 0.061(3) 0.066(3) 0.004(2) -0.004(2) 0.002(2)
    C17 0.073(3) 0.068(3) 0.072(3) 0.003(3) 0.003(3) 0.001(3)
    C18 0.091(4) 0.084(4) 0.074(4) 0.016(3) 0.007(3) -0.006(3)
    C19 0.078(4) 0.099(4) 0.067(3) 0.020(3) 0.017(3) 0.023(3)
    C20 0.080(4) 0.074(4) 0.085(4) 0.006(3) 0.006(3) 0.017(3)
    C21 0.077(3) 0.068(3) 0.071(3) 0.002(3) -0.002(3) 0.001(3)
_geom_special_details
;
Bond distances, angles <i>etc</i>. have been calculated using the rounded
fractional coordinates. All su's are estimated from the variances of the
(full) variance-covariance matrix. The cell e.s.d.'s are taken into account in
the estimation of distances, angles and torsion angles
;
loop_
    _geom_bond_atom_site_label_1
    _geom_bond_atom_site_label_2
    _geom_bond_site_symmetry_1
    _geom_bond_site_symmetry_2
    _geom_bond_distance
    _geom_bond_publ_flag
    F1 C19 . . 1.368(5) no
    F2 C13 . . 1.359(6) no
    N1 C6 . . 1.413(6) no
    N1 C7 . . 1.464(6) no
    N2 C1 . . 1.408(6) no
    N2 C9 . . 1.282(6) no
    N1 H1N . . 0.86(3) no
    C1 C6 . . 1.406(7) no
    C1 C2 . . 1.383(6) no
    C2 C3 . . 1.370(7) no
    C3 C4 . . 1.388(7) no
    C4 C5 . . 1.372(7) no
    C5 C6 . . 1.385(7) no
    C7 C8 . . 1.539(6) no
    C7 C16 . . 1.520(6) no
    C8 C9 . . 1.513(6) no
    C9 C10 . . 1.479(6) no
    C10 C11 . . 1.369(6) no
    C10 C15 . . 1.400(6) no
    C11 C12 . . 1.386(7) no
    C12 C13 . . 1.376(8) no
    C13 C14 . . 1.358(8) no
    C14 C15 . . 1.384(7) no
    C16 C21 . . 1.382(6) no
    C16 C17 . . 1.382(6) no
    C17 C18 . . 1.387(6) no
    C18 C19 . . 1.370(8) no
    C19 C20 . . 1.349(7) no
    C20 C21 . . 1.381(6) no
    C2 H2 . . 0.9300 no
    C3 H3 . . 0.9300 no
    C4 H4 . . 0.9300 no
    C5 H5 . . 0.9300 no
    C7 H7 . . 0.98(3) no
    C8 H8A . . 0.9700 no
    C8 H8B . . 0.9700 no
    C11 H11 . . 0.9300 no
    C12 H12 . . 0.9300 no
    C14 H14 . . 0.9300 no
    C15 H15 . . 0.9300 no
    C17 H17 . . 0.9300 no
    C18 H18 . . 0.9300 no
    C20 H20 . . 0.9300 no
    C21 H21 . . 0.9300 no
loop_
    _geom_angle_atom_site_label_1
    _geom_angle_atom_site_label_2
    _geom_angle_atom_site_label_3
    _geom_angle_site_symmetry_1
    _geom_angle_site_symmetry_2
    _geom_angle_site_symmetry_3
    _geom_angle
    _geom_angle_publ_flag
    C6 N1 C7 . . . 120.6(4) no
    C1 N2 C9 . . . 120.4(4) no
    C7 N1 H1N . . . 116(4) no
    C6 N1 H1N . . . 105(3) no
    N2 C1 C6 . . . 123.7(4) no
    C2 C1 C6 . . . 119.0(5) no
    N2 C1 C2 . . . 117.1(4) no
    C1 C2 C3 . . . 122.6(4) no
    C2 C3 C4 . . . 118.3(4) no
    C3 C4 C5 . . . 120.0(5) no
    C4 C5 C6 . . . 122.1(5) no
    C1 C6 C5 . . . 117.9(4) no
    N1 C6 C1 . . . 121.1(4) no
    N1 C6 C5 . . . 120.5(4) no
    N1 C7 C16 . . . 110.7(4) no
    N1 C7 C8 . . . 109.1(3) no
    C8 C7 C16 . . . 110.9(4) no
    C7 C8 C9 . . . 114.3(3) no
    N2 C9 C8 . . . 122.2(4) no
    C8 C9 C10 . . . 119.9(4) no
    N2 C9 C10 . . . 117.8(4) no
    C9 C10 C15 . . . 118.7(4) no
    C9 C10 C11 . . . 122.7(4) no
    C11 C10 C15 . . . 118.6(4) no
    C10 C11 C12 . . . 122.1(4) no
    C11 C12 C13 . . . 116.9(5) no
    C12 C13 C14 . . . 123.8(5) no
    F2 C13 C14 . . . 119.0(5) no
    F2 C13 C12 . . . 117.3(5) no
    C13 C14 C15 . . . 118.1(5) no
    C10 C15 C14 . . . 120.7(4) no
    C17 C16 C21 . . . 118.6(4) no
    C7 C16 C17 . . . 123.3(4) no
    C7 C16 C21 . . . 117.8(4) no
    C16 C17 C18 . . . 120.9(4) no
    C17 C18 C19 . . . 117.7(4) no
    F1 C19 C20 . . . 119.3(5) no
    F1 C19 C18 . . . 117.4(4) no
    C18 C19 C20 . . . 123.3(4) no
    C19 C20 C21 . . . 118.2(5) no
    C16 C21 C20 . . . 121.2(4) no
    C1 C2 H2 . . . 119.00 no
    C3 C2 H2 . . . 119.00 no
    C2 C3 H3 . . . 121.00 no
    C4 C3 H3 . . . 121.00 no
    C3 C4 H4 . . . 120.00 no
    C5 C4 H4 . . . 120.00 no
    C4 C5 H5 . . . 119.00 no
    C6 C5 H5 . . . 119.00 no
    N1 C7 H7 . . . 113(3) no
    C8 C7 H7 . . . 107(3) no
    C16 C7 H7 . . . 107(2) no
    C7 C8 H8A . . . 109.00 no
    C7 C8 H8B . . . 109.00 no
    C9 C8 H8A . . . 109.00 no
    C9 C8 H8B . . . 109.00 no
    H8A C8 H8B . . . 108.00 no
    C10 C11 H11 . . . 119.00 no
    C12 C11 H11 . . . 119.00 no
    C11 C12 H12 . . . 122.00 no
    C13 C12 H12 . . . 122.00 no
    C13 C14 H14 . . . 121.00 no
    C15 C14 H14 . . . 121.00 no
    C10 C15 H15 . . . 120.00 no
    C14 C15 H15 . . . 120.00 no
    C16 C17 H17 . . . 119.00 no
    C18 C17 H17 . . . 120.00 no
    C17 C18 H18 . . . 121.00 no
    C19 C18 H18 . . . 121.00 no
    C19 C20 H20 . . . 121.00 no
    C21 C20 H20 . . . 121.00 no
    C16 C21 H21 . . . 119.00 no
    C20 C21 H21 . . . 119.00 no
loop_
    _geom_torsion_atom_site_label_1
    _geom_torsion_atom_site_label_2
    _geom_torsion_atom_site_label_3
    _geom_torsion_atom_site_label_4
    _geom_torsion_site_symmetry_1
    _geom_torsion_site_symmetry_2
    _geom_torsion_site_symmetry_3
    _geom_torsion_site_symmetry_4
    _geom_torsion
    _geom_torsion_publ_flag
    C6 N1 C7 C8 . . . . 32.4(5) no
    C6 N1 C7 C16 . . . . 154.7(4) no
    C7 N1 C6 C1 . . . . -67.0(6) no
    C7 N1 C6 C5 . . . . 120.7(5) no
    C9 N2 C1 C6 . . . . 40.9(6) no
    C9 N2 C1 C2 . . . . -144.4(4) no
    C1 N2 C9 C8 . . . . 5.1(6) no
    C1 N2 C9 C10 . . . . -178.2(4) no
    N2 C1 C6 C5 . . . . 176.5(4) no
    N2 C1 C2 C3 . . . . -177.7(4) no
    C6 C1 C2 C3 . . . . -2.7(7) no
    N2 C1 C6 N1 . . . . 3.9(7) no
    C2 C1 C6 N1 . . . . -170.7(4) no
    C2 C1 C6 C5 . . . . 1.8(6) no
    C1 C2 C3 C4 . . . . 2.0(7) no
    C2 C3 C4 C5 . . . . -0.5(7) no
    C3 C4 C5 C6 . . . . -0.3(7) no
    C4 C5 C6 C1 . . . . -0.4(7) no
    C4 C5 C6 N1 . . . . 172.2(4) no
    N1 C7 C8 C9 . . . . 48.6(5) no
    N1 C7 C16 C21 . . . . 163.2(4) no
    C8 C7 C16 C17 . . . . 97.9(5) no
    C8 C7 C16 C21 . . . . -75.6(5) no
    N1 C7 C16 C17 . . . . -23.3(6) no
    C16 C7 C8 C9 . . . . -73.5(4) no
    C7 C8 C9 C10 . . . . 108.7(4) no
    C7 C8 C9 N2 . . . . -74.6(5) no
    N2 C9 C10 C11 . . . . 159.0(4) no
    N2 C9 C10 C15 . . . . -21.1(6) no
    C8 C9 C10 C11 . . . . -24.2(6) no
    C8 C9 C10 C15 . . . . 155.7(4) no
    C9 C10 C11 C12 . . . . -178.6(4) no
    C15 C10 C11 C12 . . . . 1.5(7) no
    C9 C10 C15 C14 . . . . -179.7(4) no
    C11 C10 C15 C14 . . . . 0.2(7) no
    C10 C11 C12 C13 . . . . -1.6(7) no
    C11 C12 C13 F2 . . . . -178.8(5) no
    C11 C12 C13 C14 . . . . 0.1(8) no
    F2 C13 C14 C15 . . . . -179.6(5) no
    C12 C13 C14 C15 . . . . 1.5(8) no
    C13 C14 C15 C10 . . . . -1.6(7) no
    C7 C16 C17 C18 . . . . -171.8(4) no
    C21 C16 C17 C18 . . . . 1.7(6) no
    C7 C16 C21 C20 . . . . 171.2(4) no
    C17 C16 C21 C20 . . . . -2.6(6) no
    C16 C17 C18 C19 . . . . 0.6(7) no
    C17 C18 C19 F1 . . . . 177.5(4) no
    C17 C18 C19 C20 . . . . -2.2(8) no
    F1 C19 C20 C21 . . . . -178.4(4) no
    C18 C19 C20 C21 . . . . 1.3(8) no
    C19 C20 C21 C16 . . . . 1.2(7) no
loop_
    _geom_hbond_atom_site_label_D
    _geom_hbond_atom_site_label_H
    _geom_hbond_atom_site_label_A
    _geom_hbond_site_symmetry_A
    _geom_hbond_distance_DH
    _geom_hbond_distance_HA
    _geom_hbond_distance_DA
    _geom_hbond_angle_DHA
    _geom_hbond_publ_flag
    C5 H5 F1 3_566 0.93 2.54 3.469(6) 175 yes
    N1 H1N Cg2 3_566 0.86(3) 2.82(5) 3.601(4) 151(4) yes
    C2 H2 Cg1 2_546 0.93 2.89 3.640(5) 138 yes
    C11 H11 Cg2 1_555 0.93 2.79 3.494(5) 134 yes
