# Supplementary material for: 2,4-Bis(4-fluoro­phen­yl)-2,3-dihydro-1H-1,5-benzodiazepine
Source: Acta Crystallogr Sect E Struct Rep Online. 2011 Apr 29;67(Pt 5):o1262–3. doi: 10.1107/S1600536811015455 (PMC3089231; doi:10.1107/S1600536811015455)
Supplement: Supplementary file 2 [file e-67-o1262-Isup2.hkl]

# 
# h,k,l, Fc-squared, Fo-squared, sigma(Fo-squared) and status flag 
# 
data_I
_shelx_title ' BN-3 in P 21/n' 
_shelx_refln_list_code          4 
_shelx_F_calc_maximum      201.44 
_exptl_crystal_F_000       696.00 
_reflns_d_resolution_high  0.7973 
 
loop_ 
 _symmetry_equiv_pos_as_xyz 
 'x, y, z' 
 '-x+1/2, y+1/2, -z+1/2' 
 '-x, -y, -z' 
 'x-1/2, -y-1/2, z-1/2' 
 
_cell_length_a    12.9151 
_cell_length_b     6.0438 
_cell_length_c    21.2851 
_cell_angle_alpha  90.000 
_cell_angle_beta   92.147 
_cell_angle_gamma  90.000 
 
_shelx_F_squared_multiplier     1.000 
 
loop_ 
 _refln_index_h 
 _refln_index_k 
 _refln_index_l 
 _refln_F_squared_calc 
 _refln_F_squared_meas 
 _refln_F_squared_sigma 
 _refln_observed_status 
   2   0   0       20.89       21.49      2.39 o 
   4   0   0      433.80      426.49     42.41 o 
   6   0   0     3222.54     3243.08    132.94 o 
   8   0   0      276.25      267.78     30.29 o 
  10   0   0        0.27        9.93      9.77 o 
  12   0   0        4.20      -12.13      8.09 o 
  14   0   0        4.04        3.63     15.76 o 
  16   0   0        5.43       -8.04      7.38 o 
   1   1   0      436.04      394.45     23.07 o 
   2   1   0      670.08      610.29     35.34 o 
   3   1   0       37.78       47.31      5.33 o 
   4   1   0      156.83      152.24     11.02 o 
   5   1   0      795.89      770.98     14.24 o 
   6   1   0      119.13      137.54     11.76 o 
   7   1   0        5.25        5.25      6.58 o 
   8   1   0      103.72       88.96     14.15 o 
   9   1   0       95.85       99.84     15.16 o 
  10   1   0       59.70       76.04     14.84 o 
  11   1   0       24.15       36.23     10.08 o 
  12   1   0        3.05       -9.90     13.08 o 
  13   1   0        0.72       24.88     10.04 o 
  14   1   0        2.68        0.50      8.93 o 
  15   1   0        0.22       -4.89      5.01 o 
  16   1   0        0.01       17.64      9.88 o 
   0   2   0      848.10      844.42     22.78 o 
   1   2   0        3.75        3.54      2.90 o 
   2   2   0     1132.07     1098.61     17.15 o 
   3   2   0     1768.14     1784.05     30.22 o 
   4   2   0       49.45       45.00      6.95 o 
   5   2   0      307.22      365.31     21.09 o 
   6   2   0      107.14      108.62     13.36 o 
   7   2   0       38.16       35.63      8.13 o 
   8   2   0        9.22        0.37     10.40 o 
   9   2   0      686.05      688.46    101.58 o 
  10   2   0        1.53        7.72     16.33 o 
  11   2   0        2.67        0.22      7.86 o 
  12   2   0        0.07       15.24      7.86 o 
  13   2   0       16.47       11.74     16.33 o 
  14   2   0        0.14      -14.41      9.32 o 
  15   2   0        6.03       12.20     14.67 o 
   1   3   0       52.25       62.65      9.40 o 
   2   3   0       45.67       39.76      5.58 o 
   3   3   0     1467.87     1561.14     47.31 o 
   4   3   0        6.50        4.67      5.04 o 
   5   3   0       97.93       69.55     10.23 o 
   6   3   0        1.14       -4.31      5.03 o 
   7   3   0        9.82       -4.12      6.00 o 
   8   3   0        2.25       12.29      8.02 o 
   9   3   0      474.18      575.24    122.58 o 
  10   3   0        0.84        0.06     10.36 o 
  11   3   0      108.94      131.11     33.79 o 
  12   3   0       21.47        6.48      9.71 o 
  13   3   0        1.63       -2.72     12.19 o 
  14   3   0        0.41       -5.93     11.11 o 
   0   4   0       38.09       32.18     12.85 o 
   1   4   0        3.60      -12.57      6.29 o 
   2   4   0        0.72       -1.13      3.70 o 
   3   4   0       76.03       93.37     14.06 o 
   4   4   0       16.55       18.40      6.90 o 
   5   4   0       21.72       14.12      5.25 o 
   6   4   0        5.18        4.07      7.79 o 
   7   4   0       45.26       71.51     17.84 o 
   8   4   0       60.87       82.78     18.01 o 
   9   4   0       78.10      129.20     33.25 o 
  10   4   0        0.40        9.92     15.26 o 
  11   4   0       11.05       10.78      9.78 o 
  12   4   0        1.50       21.41     13.60 o 
  13   4   0        6.65       -0.33     11.44 o 
   1   5   0        1.03       -5.93      7.08 o 
   2   5   0       42.59       53.26     15.14 o 
   3   5   0        2.33        0.08      9.42 o 
   4   5   0        0.53       -0.22      3.61 o 
   5   5   0        2.25        6.33     12.20 o 
   6   5   0        0.01       -8.71      5.92 o 
   7   5   0        5.15       -8.68     13.65 o 
   8   5   0        5.21        3.60      8.20 o 
   9   5   0        3.45        0.15      8.80 o 
  10   5   0        6.56        7.63     11.63 o 
  11   5   0        4.93      -15.07      9.97 o 
  12   5   0        2.11      -10.57      5.68 o 
   0   6   0        2.73        7.14      8.24 o 
   1   6   0       14.61       -6.75      7.57 o 
   2   6   0        1.04        3.03      5.71 o 
   3   6   0       11.10       17.73      8.69 o 
   4   6   0       53.69       83.90     19.64 o 
   5   6   0        0.00        0.93      3.89 o 
   6   6   0        0.33       -0.67      4.76 o 
   7   6   0        0.07       -0.94      7.15 o 
   8   6   0        0.03        1.35      9.44 o 
   9   6   0        4.44        4.40     15.42 o 
   1   7   0        5.68        5.26     10.06 o 
   2   7   0        1.57        0.93      4.51 o 
   3   7   0        0.94       -7.52      3.76 o 
   4   7   0        0.47        3.08      4.35 o 
   5   7   0        1.46       -0.65      7.96 o 
   6   7   0        0.08        2.97      5.53 o 
 -15   0   1        0.19      -12.67     15.67 o 
 -13   0   1       16.92       22.50     15.71 o 
 -11   0   1       42.79       32.48     25.41 o 
  -9   0   1       91.69       86.70     17.61 o 
  -7   0   1     1952.36     2191.50    110.67 o 
  -5   0   1        4.21       12.26      9.60 o 
  -3   0   1      616.53      537.40     45.66 o 
   3   0   1     4903.48     4873.47     87.43 o 
   5   0   1      323.73      295.16     31.24 o 
   7   0   1      587.21      632.59     30.52 o 
   9   0   1      114.65      102.24     26.98 o 
  11   0   1        6.73       -0.32      9.66 o 
  13   0   1      100.54      139.80     69.54 o 
  15   0   1        0.29        6.77     10.09 o 
 -16   1   1        4.13        4.50     10.21 o 
 -15   1   1        0.20       -8.91      5.58 o 
 -14   1   1        0.64        5.18     11.34 o 
 -13   1   1        9.80        3.07     10.04 o 
 -12   1   1        2.60       -3.96      7.57 o 
 -11   1   1       27.64       39.72     11.18 o 
 -10   1   1       54.20       68.93     16.27 o 
  -9   1   1       67.71       98.99     17.96 o 
  -8   1   1        2.90        3.21      4.95 o 
  -7   1   1       93.98       99.55     10.08 o 
  -6   1   1      168.59      174.88     15.67 o 
  -5   1   1      712.88      748.04     33.08 o 
  -4   1   1       97.78       82.25      6.02 o 
  -3   1   1      954.68      922.43     19.55 o 
  -2   1   1      499.64      464.99     30.73 o 
  -1   1   1      246.33      228.82     15.01 o 
   0   1   1       48.63       48.95      3.28 o 
   1   1   1     2016.88     1994.00     25.83 o 
   2   1   1    16794.83    17045.08    209.74 o 
   3   1   1     1110.45     1100.14     15.66 o 
   4   1   1     1079.45     1047.61     18.90 o 
   5   1   1      344.58      319.08     20.32 o 
   6   1   1      325.61      292.39     29.51 o 
   7   1   1       20.71       24.46      5.94 o 
   8   1   1       80.83       94.34     12.98 o 
   9   1   1        1.91        0.09      7.26 o 
  10   1   1        0.65       11.04      8.12 o 
  11   1   1        0.00      -11.47      6.82 o 
  12   1   1       11.54       13.65      8.47 o 
  13   1   1       12.47        6.75      9.63 o 
  14   1   1        0.24        8.10      6.91 o 
  15   1   1        0.15      -10.91      6.60 o 
  16   1   1        0.33       -0.67      9.78 o 
 -15   2   1        6.61       18.72     18.02 o 
 -14   2   1        8.89       20.18     11.56 o 
 -13   2   1        1.84       -6.14     13.82 o 
 -12   2   1       35.70       41.36     14.15 o 
 -11   2   1      195.98      246.94     43.04 o 
 -10   2   1       76.48       99.10     24.91 o 
  -9   2   1      260.94      300.33     34.83 o 
  -8   2   1       14.94       11.25     12.47 o 
  -7   2   1        0.81        9.11      6.04 o 
  -6   2   1       69.74       58.59     10.20 o 
  -5   2   1      316.91      350.71     22.19 o 
  -4   2   1     1533.34     1614.44     50.06 o 
  -3   2   1      363.37      313.37     22.74 o 
  -2   2   1      207.52      204.87     12.87 o 
  -1   2   1      995.69      985.80     15.04 o 
   0   2   1     1451.77     1431.71     27.34 o 
   1   2   1        0.59       -1.09      1.94 o 
   2   2   1     3576.31     3512.94     45.95 o 
   3   2   1        4.62        7.84      2.68 o 
   4   2   1       52.20       60.56      5.94 o 
   5   2   1      488.18      497.24     19.06 o 
   6   2   1      227.35      220.95     16.76 o 
   7   2   1        2.83        7.62     11.51 o 
   8   2   1       30.66       41.75     11.04 o 
   9   2   1       55.80       57.86     21.53 o 
  10   2   1       30.36       14.53      8.08 o 
  11   2   1      142.73       56.29     36.25 o 
  12   2   1       55.20       67.73     15.88 o 
  13   2   1        2.53        0.28      6.99 o 
  14   2   1        1.69       -9.94      9.42 o 
  15   2   1        0.37       -1.34      9.14 o 
 -14   3   1        0.17        8.95     11.91 o 
 -13   3   1        2.53       -2.66      9.63 o 
 -12   3   1        8.12        5.71     14.78 o 
 -11   3   1       26.09       17.63     15.07 o 
 -10   3   1       31.19        4.45     11.61 o 
  -9   3   1      207.67      254.98     37.84 o 
  -8   3   1       83.45      127.57     20.15 o 
  -7   3   1       80.90       90.34     11.73 o 
  -6   3   1        3.37        2.45      4.54 o 
  -5   3   1      571.06      645.37     44.90 o 
  -4   3   1      150.93      187.41     15.36 o 
  -3   3   1       59.88       65.33      7.63 o 
  -2   3   1      463.63      482.01     14.71 o 
  -1   3   1      219.15      194.89     18.57 o 
   0   3   1        0.00       -4.75      4.18 o 
   1   3   1       83.83       82.25     10.31 o 
   2   3   1      997.37     1034.95     33.81 o 
   3   3   1       30.53       42.46      6.03 o 
   4   3   1      935.17     1092.10     69.71 o 
   5   3   1        1.49        9.97      5.21 o 
   6   3   1      121.72      138.22     15.03 o 
   7   3   1       74.65      101.03     10.77 o 
   8   3   1       78.05      102.01     16.96 o 
   9   3   1       66.48       70.43     23.44 o 
  10   3   1        0.00       15.27      9.72 o 
  11   3   1        1.32        3.15     11.12 o 
  12   3   1       60.82       99.54     23.37 o 
  13   3   1        0.00      -12.44     11.35 o 
  14   3   1        0.17       -9.81      9.12 o 
 -13   4   1        0.30      -16.94     14.26 o 
 -12   4   1        0.02        1.90     19.90 o 
 -11   4   1        2.81      -18.15     22.74 o 
 -10   4   1       22.99       47.88     16.93 o 
  -9   4   1        4.86       -5.08      9.32 o 
  -8   4   1       45.46       76.50     18.68 o 
  -7   4   1        0.46      -12.65     10.11 o 
  -6   4   1        0.18       -0.12      4.63 o 
  -5   4   1        0.01       -0.37      4.77 o 
  -4   4   1      147.85      141.70     12.73 o 
  -3   4   1      240.27      240.77     24.46 o 
  -2   4   1       89.44       45.76     21.96 o 
  -1   4   1      330.79      343.37     35.97 o 
   0   4   1       32.16       25.77      7.55 o 
   1   4   1      124.83      145.47     16.54 o 
   2   4   1      112.54      120.38     14.62 o 
   3   4   1        2.58        1.59      4.18 o 
   4   4   1       30.29       32.19      7.15 o 
   5   4   1      119.03      116.17     11.12 o 
   6   4   1        0.01       -8.06      5.77 o 
   7   4   1       66.95       90.08     14.19 o 
   8   4   1        7.09       -2.71     11.55 o 
   9   4   1       14.96       11.90     12.77 o 
  10   4   1        3.84      -15.24      8.50 o 
  11   4   1        8.36       -0.40     22.82 o 
  12   4   1        0.04      -19.17      9.59 o 
  13   4   1        0.01        0.44      6.83 o 
 -12   5   1        2.77        1.27      9.69 o 
 -11   5   1        8.28        6.10     26.19 o 
 -10   5   1        1.13       -2.82     19.30 o 
  -9   5   1       12.45       32.05     13.97 o 
  -8   5   1        6.83      -14.56     19.01 o 
  -7   5   1        7.84       -3.06     10.67 o 
  -6   5   1        0.05       -5.13      5.23 o 
  -5   5   1        1.29        1.31      4.49 o 
  -4   5   1       12.89        1.38      5.02 o 
  -3   5   1       63.09       65.64     15.17 o 
  -2   5   1      187.64      228.26     31.15 o 
  -1   5   1      163.97      209.87     29.73 o 
   0   5   1        6.97        7.45      7.63 o 
   1   5   1       32.51       70.21     13.27 o 
   2   5   1       51.69       67.72     14.49 o 
   3   5   1      175.84      192.11     26.45 o 
   4   5   1       23.53       23.13      8.35 o 
   5   5   1       13.60        3.62     10.06 o 
   6   5   1        0.01       -1.27      5.36 o 
   7   5   1       38.74       22.90     14.79 o 
   8   5   1        4.24       -1.39      5.15 o 
   9   5   1       50.28       45.19     15.11 o 
  10   5   1        4.73       -9.54     17.84 o 
  11   5   1       32.63       14.15      9.55 o 
  12   5   1        0.13       -4.29      6.71 o 
  -9   6   1        3.16        1.59     12.22 o 
  -8   6   1        1.39      -11.24      8.74 o 
  -7   6   1        0.56       -9.65     10.64 o 
  -6   6   1        1.60       -2.00      5.45 o 
  -5   6   1       19.63        2.10      8.05 o 
  -4   6   1       29.06       43.43     14.01 o 
  -3   6   1        1.86        6.38      6.60 o 
  -2   6   1       66.66       67.69     16.86 o 
  -1   6   1       68.34       68.17     16.43 o 
   0   6   1        7.68       -0.16      5.97 o 
   1   6   1        0.39      -11.23      5.61 o 
   2   6   1       68.87       64.86     14.08 o 
   3   6   1       16.46       23.36      8.14 o 
   4   6   1       21.23       27.24      7.94 o 
   5   6   1        0.25        1.42      7.41 o 
   6   6   1        0.20        0.83     13.72 o 
   7   6   1       14.34        8.53     15.19 o 
   8   6   1        0.02       -4.18      9.70 o 
   9   6   1       12.69       20.44     12.22 o 
  -6   7   1        0.75      -13.62      7.66 o 
  -5   7   1        0.02       -1.12      7.45 o 
  -4   7   1        1.56       -3.44      4.72 o 
  -3   7   1        0.07       -0.41      4.45 o 
  -2   7   1        1.90       -5.39      8.21 o 
  -1   7   1       14.26        5.03      4.50 o 
   0   7   1        0.10       -3.93      5.33 o 
   1   7   1       20.41       29.92      9.80 o 
   2   7   1       16.80       16.90      9.25 o 
   3   7   1        0.01        3.95      6.47 o 
   4   7   1        4.07       -3.33      6.93 o 
   5   7   1        4.77        4.34      5.62 o 
   6   7   1        3.64       -6.51     15.02 o 
 -16   0   2       21.23       -1.48      6.94 o 
 -14   0   2        1.14      -13.57     12.67 o 
 -12   0   2        5.63       15.93     12.88 o 
 -10   0   2       14.81        2.32     14.95 o 
  -8   0   2      372.29      382.81     31.74 o 
  -6   0   2      976.93      983.51     44.08 o 
  -4   0   2        8.35       14.09      4.91 o 
  -2   0   2     1144.02     1057.66     26.21 o 
   2   0   2     7403.67     7236.68    128.40 o 
   4   0   2      407.56      359.51     32.27 o 
   6   0   2      199.85      154.05     30.68 o 
   8   0   2     1196.65     1222.13    105.31 o 
  10   0   2      263.24      257.85     39.70 o 
  12   0   2        4.43        4.30     16.75 o 
  14   0   2       25.77       -7.85     29.70 o 
  16   0   2       10.09        5.13     15.02 o 
 -16   1   2        0.00       -2.45      9.77 o 
 -15   1   2        0.20       -3.71      7.93 o 
 -14   1   2       30.02       20.59     13.61 o 
 -13   1   2       39.18       35.33     11.86 o 
 -12   1   2        3.59       -8.14      5.25 o 
 -11   1   2        5.88       -0.02      8.86 o 
 -10   1   2       18.79       21.25      8.87 o 
  -9   1   2       23.31       11.06      8.17 o 
  -8   1   2        5.48        5.92      7.48 o 
  -7   1   2      301.11      312.67     25.49 o 
  -6   1   2      408.41      405.79     16.94 o 
  -5   1   2       91.28       72.69      5.87 o 
  -4   1   2       79.72       70.30      7.86 o 
  -3   1   2     1267.11     1200.75     21.74 o 
  -2   1   2      422.35      400.24     25.16 o 
  -1   1   2     2423.19     2374.61     33.15 o 
   0   1   2     5058.35     4872.13     67.99 o 
   1   1   2    19187.96    19472.57    239.76 o 
   2   1   2      207.34      208.76     12.77 o 
   3   1   2     6972.61     6993.90     89.61 o 
   4   1   2       85.55       79.32      4.95 o 
   5   1   2      100.54      102.76      6.95 o 
   6   1   2       10.53       -1.15      5.62 o 
   7   1   2      976.43     1009.82     97.70 o 
   8   1   2      141.49      135.67     21.83 o 
   9   1   2       13.33       12.15      8.88 o 
  10   1   2      104.61      126.08     15.53 o 
  11   1   2       10.02       11.36     11.95 o 
  12   1   2        2.72       -4.86      7.74 o 
  13   1   2       24.12       14.83     12.27 o 
  14   1   2        0.19       -4.30     11.34 o 
  15   1   2        3.54        2.35     11.46 o 
 -15   2   2        0.10      -28.75     14.38 o 
 -14   2   2        2.76        9.41     11.59 o 
 -13   2   2       35.55       33.57     23.38 o 
 -12   2   2        7.93       47.86     14.75 o 
 -11   2   2        6.28       47.88     19.56 o 
 -10   2   2      208.24      254.69     36.27 o 
  -9   2   2       25.55       12.98      7.36 o 
  -8   2   2       68.49       78.49     13.31 o 
  -7   2   2       42.10       65.73     11.38 o 
  -6   2   2      139.33      137.08     19.50 o 
  -5   2   2       44.90       41.88      6.26 o 
  -4   2   2      226.99      233.07     21.32 o 
  -3   2   2        2.24        3.10      2.54 o 
  -2   2   2     4816.47     4993.92     72.49 o 
  -1   2   2       53.56       56.62      4.33 o 
   0   2   2      762.03      748.42     18.61 o 
   1   2   2     1746.04     1676.34     25.40 o 
   2   2   2     2255.41     2185.76     29.51 o 
   3   2   2       83.19       98.96      6.29 o 
   4   2   2        3.62       -3.13      2.69 o 
   5   2   2      123.21      139.51     11.19 o 
   6   2   2      490.34      463.25     28.69 o 
   7   2   2       97.18      104.80     15.06 o 
   8   2   2        0.04        3.09      3.17 o 
   9   2   2      383.30      358.83     47.13 o 
  10   2   2       10.09       18.70     12.85 o 
  11   2   2        0.80      -16.00     12.32 o 
  12   2   2        5.66       13.18      9.67 o 
  13   2   2        2.55        8.20     10.35 o 
  14   2   2        1.40       -3.19     17.55 o 
  15   2   2        0.00       -2.68      9.48 o 
 -14   3   2        2.66       -5.20     11.02 o 
 -13   3   2        0.33      -13.76     15.08 o 
 -12   3   2        0.81      -10.72      9.74 o 
 -11   3   2        0.05      -14.64      8.76 o 
 -10   3   2        0.24       23.38     15.79 o 
  -9   3   2        7.64       25.63     19.09 o 
  -8   3   2      337.06      366.95     44.00 o 
  -7   3   2       23.37       18.90      7.03 o 
  -6   3   2       12.10        7.54      6.49 o 
  -5   3   2        8.97       -2.68      6.68 o 
  -4   3   2       22.83       33.81      6.10 o 
  -3   3   2      143.39      142.52     12.52 o 
  -2   3   2      177.26      178.97     17.51 o 
  -1   3   2      246.84      239.33     21.11 o 
   0   3   2        2.38       -0.54      3.10 o 
   1   3   2        4.18       -0.39      2.52 o 
   2   3   2      386.32      388.64     19.70 o 
   3   3   2      313.23      282.44     24.95 o 
   4   3   2      143.88      155.84     19.10 o 
   5   3   2      138.31      152.79     17.59 o 
   6   3   2       28.33       24.37      6.27 o 
   7   3   2       85.33       91.37      8.39 o 
   8   3   2       89.92      128.44     17.12 o 
   9   3   2       44.62       56.70     11.86 o 
  10   3   2       96.26      134.15     21.76 o 
  11   3   2       57.43       89.42     20.71 o 
  12   3   2       20.53       22.79     21.99 o 
  13   3   2        7.79        4.91     11.36 o 
  14   3   2        7.63        3.50      9.04 o 
 -13   4   2        1.33        7.84     11.84 o 
 -12   4   2        0.02       -6.19     11.42 o 
 -11   4   2        0.06      -15.32     16.44 o 
 -10   4   2       88.23      123.05     32.72 o 
  -9   4   2       29.80       30.03     13.87 o 
  -8   4   2      130.66      160.98     26.79 o 
  -7   4   2        7.24        0.39      7.70 o 
  -6   4   2       20.98       47.00     11.27 o 
  -5   4   2        0.22        2.10      4.44 o 
  -4   4   2       10.59        1.02      7.35 o 
  -3   4   2       12.86       11.98      5.66 o 
  -2   4   2       52.62       52.40     10.44 o 
  -1   4   2       17.50        7.54      7.33 o 
   0   4   2      150.65      146.61     17.87 o 
   1   4   2       17.36       30.86     13.26 o 
   2   4   2        4.46        3.42      4.17 o 
   3   4   2       63.89       67.96     15.17 o 
   4   4   2       66.44       69.10      7.82 o 
   5   4   2       30.55       27.10      6.22 o 
   6   4   2        0.09       -0.32      3.98 o 
   7   4   2        4.64        2.24      5.67 o 
   8   4   2       13.91       10.32      7.13 o 
   9   4   2        0.83       -5.28      6.88 o 
  10   4   2       14.39       13.22      7.80 o 
  11   4   2        0.79      -11.81      6.52 o 
  12   4   2        4.33       -0.09      6.03 o 
  13   4   2        0.38       -1.77      7.62 o 
 -12   5   2        1.20        1.20      9.63 o 
 -11   5   2        0.25      -16.52      8.26 o 
 -10   5   2        1.32       -8.73      9.67 o 
  -9   5   2       11.67        9.22      7.38 o 
  -8   5   2        0.37      -13.69      6.88 o 
  -7   5   2        0.82        9.33     11.81 o 
  -6   5   2        3.92        2.66      7.27 o 
  -5   5   2       28.15       35.10      8.17 o 
  -4   5   2       22.92       25.48     10.70 o 
  -3   5   2       55.24       66.94     11.84 o 
  -2   5   2       93.26       97.55     16.64 o 
  -1   5   2        0.27       -9.69      8.32 o 
   0   5   2        4.12        6.26      6.78 o 
   1   5   2       43.53       45.70     10.48 o 
   2   5   2      176.06      190.83     25.71 o 
   3   5   2       33.68       51.80      8.66 o 
   4   5   2        3.04        1.15      2.97 o 
   5   5   2       47.31       38.42      7.54 o 
   6   5   2        0.27        0.62      7.44 o 
   7   5   2        6.20        7.69      6.86 o 
   8   5   2        0.35        1.05      5.84 o 
   9   5   2        3.23      -10.03      5.02 o 
  10   5   2        6.02        0.37      6.46 o 
  11   5   2        4.08        0.29      5.92 o 
  12   5   2        6.16       10.99     28.76 o 
  -9   6   2        4.60       -4.48      9.74 o 
  -8   6   2        0.50        1.76     12.89 o 
  -7   6   2        3.64        1.99      6.73 o 
  -6   6   2        1.24       -2.55      9.98 o 
  -5   6   2       12.68        6.51      6.57 o 
  -4   6   2        0.25        1.71     10.34 o 
  -3   6   2       11.48       10.20      7.02 o 
  -2   6   2       23.02       23.36     11.13 o 
  -1   6   2        0.63       -8.22     10.91 o 
   0   6   2       11.35        5.56      6.96 o 
   1   6   2       73.28       91.32     20.80 o 
   2   6   2       27.34       42.94     12.54 o 
   3   6   2       16.10        6.92      6.02 o 
   4   6   2       61.00       88.63     21.21 o 
   5   6   2        6.04        0.77      9.37 o 
   6   6   2        2.76        0.73     10.23 o 
   7   6   2        3.74       -2.27      7.98 o 
   8   6   2        7.37       -7.76      5.63 o 
   9   6   2        0.02       -1.90      5.25 o 
  -5   7   2        0.24      -13.84      6.92 o 
  -4   7   2        0.05       -5.43      5.24 o 
  -3   7   2        3.10        0.76      6.46 o 
  -2   7   2        4.71       17.35      7.30 o 
  -1   7   2        1.18       -4.38      5.26 o 
   0   7   2       21.07       29.54     10.26 o 
   1   7   2        1.54       -3.18      6.61 o 
   2   7   2        0.71        3.65     12.55 o 
   3   7   2        9.97        1.62      7.95 o 
   4   7   2        8.14       -4.18      8.79 o 
   5   7   2       26.79       21.45     10.14 o 
 -15   0   3        2.18       11.00     26.03 o 
 -13   0   3       94.57       98.34     28.79 o 
 -11   0   3       63.17       75.97     19.91 o 
  -9   0   3      168.35      208.06     26.83 o 
  -7   0   3        0.75        2.91     10.56 o 
  -5   0   3      836.28      897.05     46.72 o 
  -3   0   3      350.96      317.96     30.62 o 
  -1   0   3       28.59       42.65      5.37 o 
   1   0   3      938.87      894.85     17.31 o 
   3   0   3     9520.40     9423.84    182.22 o 
   5   0   3      739.51      735.47     22.26 o 
   7   0   3      447.65      433.88     17.15 o 
   9   0   3       23.86       14.00      6.88 o 
  11   0   3       47.33       86.37     18.69 o 
  13   0   3        4.79      -17.00     10.67 o 
  15   0   3        1.50        1.77     19.85 o 
 -16   1   3        6.28      -10.86     11.50 o 
 -15   1   3        1.16      -12.26     16.30 o 
 -14   1   3       35.95       29.88      9.37 o 
 -13   1   3       61.40       84.91     18.81 o 
 -12   1   3       52.36       21.87      9.72 o 
 -11   1   3        0.91       -2.66      6.98 o 
 -10   1   3       72.89       54.16     15.53 o 
  -9   1   3        0.19        1.33      7.99 o 
  -8   1   3      448.35      427.04     30.19 o 
  -7   1   3        2.69        0.26      5.33 o 
  -6   1   3     2696.30     2901.76    103.18 o 
  -5   1   3       42.53       53.45      5.27 o 
  -4   1   3      148.79      119.97      8.63 o 
  -3   1   3        8.41        1.51      4.50 o 
  -2   1   3        1.10       -0.69      2.74 o 
  -1   1   3     1973.47     1927.89     28.11 o 
   0   1   3    17578.69    17784.52    215.06 o 
   1   1   3     1494.20     1500.10     20.28 o 
   2   1   3      236.85      204.54     12.75 o 
   3   1   3    13089.85    13003.27    166.28 o 
   4   1   3        1.58        3.87      4.57 o 
   5   1   3      370.92      346.11     20.45 o 
   6   1   3        0.03       -3.08      5.69 o 
   7   1   3        0.86       -2.38      3.94 o 
   8   1   3        0.14        2.40      5.36 o 
   9   1   3      783.30      721.01    107.40 o 
  10   1   3       47.05       47.47     11.60 o 
  11   1   3      140.14      161.43     17.28 o 
  12   1   3       37.44       27.00      9.22 o 
  13   1   3        4.96        8.91      7.84 o 
  14   1   3       14.63       12.97      6.70 o 
  15   1   3        0.02      -11.07      9.49 o 
 -15   2   3        2.03        4.94      9.68 o 
 -14   2   3       12.59      -10.65     11.91 o 
 -13   2   3        2.53       -9.84     11.13 o 
 -12   2   3        0.02       13.54     12.88 o 
 -11   2   3       18.33       49.27     30.17 o 
 -10   2   3       15.29       20.07     10.82 o 
  -9   2   3       39.77       61.96     13.83 o 
  -8   2   3      130.08      107.47     13.14 o 
  -7   2   3        6.09       -2.39      8.09 o 
  -6   2   3      257.80      248.05     18.30 o 
  -5   2   3        0.89       -9.38      4.69 o 
  -4   2   3      646.49      646.32     27.43 o 
  -3   2   3        9.17       13.28      1.99 o 
  -2   2   3      497.93      445.84     29.85 o 
  -1   2   3     2106.46     2077.01     32.41 o 
   0   2   3      313.92      275.65     21.39 o 
   1   2   3        3.41        9.20      2.93 o 
   2   2   3      668.38      690.54     27.97 o 
   3   2   3      385.64      340.98     21.81 o 
   4   2   3      220.63      232.15     19.18 o 
   5   2   3      786.91      774.43     20.83 o 
   6   2   3      390.46      439.25     24.51 o 
   7   2   3      119.19      134.01     11.47 o 
   8   2   3        0.09      -10.43      5.22 o 
   9   2   3      164.34      147.29     15.61 o 
  10   2   3        0.35       -3.54      8.61 o 
  11   2   3       92.47      114.80     13.40 o 
  12   2   3        1.02       -9.00     10.21 o 
  13   2   3        0.13       -2.53      7.09 o 
  14   2   3        7.54       -3.54     12.25 o 
  15   2   3        0.40       -8.30     12.50 o 
 -14   3   3        1.29       -3.39     43.71 o 
 -13   3   3        5.31       12.99     14.89 o 
 -12   3   3       22.33       43.42     13.94 o 
 -11   3   3        2.02        5.27     12.66 o 
 -10   3   3       56.75      104.55     24.23 o 
  -9   3   3      259.65      309.38     39.05 o 
  -8   3   3      101.50      110.97     17.21 o 
  -7   3   3        8.36       -2.81      6.85 o 
  -6   3   3        5.27        5.02      5.41 o 
  -5   3   3      250.00      265.52     17.46 o 
  -4   3   3      346.64      324.34     23.96 o 
  -3   3   3      936.47     1045.00     35.09 o 
  -2   3   3       37.90       45.40      6.45 o 
  -1   3   3      697.26      705.10     19.47 o 
   0   3   3      305.35      274.13     23.82 o 
   1   3   3      132.50      130.99     10.90 o 
   2   3   3      189.26      212.53     18.64 o 
   3   3   3       66.43       69.17      6.32 o 
   4   3   3        9.78        4.96      2.93 o 
   5   3   3      421.58      431.35     26.37 o 
   6   3   3        1.11        6.15      4.26 o 
   7   3   3       10.02        5.94      4.11 o 
   8   3   3       95.55      112.69     14.97 o 
   9   3   3      206.81      226.93     23.55 o 
  10   3   3        1.14        4.13      5.56 o 
  11   3   3       16.30       35.53     11.84 o 
  12   3   3       11.09        2.04     10.90 o 
  13   3   3        1.58        8.32      8.44 o 
  14   3   3        6.24        0.43      8.01 o 
 -13   4   3        2.43       -6.81     18.55 o 
 -12   4   3        2.66       -1.15      8.86 o 
 -11   4   3        0.58       -7.64      7.60 o 
 -10   4   3       13.65       21.83     17.60 o 
  -9   4   3       64.19       77.68     16.90 o 
  -8   4   3       60.96      107.09     15.32 o 
  -7   4   3        0.26       -6.91      5.26 o 
  -6   4   3       21.82        8.86      5.71 o 
  -5   4   3       43.57       50.45     11.03 o 
  -4   4   3       16.51       21.37      6.41 o 
  -3   4   3       48.35       59.34     10.25 o 
  -2   4   3      354.61      365.71     41.34 o 
  -1   4   3       74.24       79.84     13.43 o 
   0   4   3      502.22      501.14     55.87 o 
   1   4   3      303.97      327.27     40.19 o 
   2   4   3       12.47       12.87      4.17 o 
   3   4   3       10.10       12.72      5.47 o 
   4   4   3       67.40       70.83     10.31 o 
   5   4   3       35.17       50.08     12.21 o 
   6   4   3       14.74       18.40      7.91 o 
   7   4   3        6.91        2.24      7.26 o 
   8   4   3        0.32       -4.29      7.44 o 
   9   4   3        0.00       -2.40      6.79 o 
  10   4   3       18.97       45.10     12.08 o 
  11   4   3        1.78       -7.87      5.98 o 
  12   4   3        0.64       -8.74      6.36 o 
  13   4   3        0.00        7.48      7.59 o 
 -12   5   3        1.24        1.24      7.18 o 
 -11   5   3        4.22       -6.18      6.87 o 
 -10   5   3        0.00       -3.40     12.44 o 
  -9   5   3        2.00      -10.62     10.28 o 
  -8   5   3        5.67       16.81     14.90 o 
  -7   5   3        5.02        4.80      9.20 o 
  -6   5   3       11.89        7.38      3.66 o 
  -5   5   3        7.62        2.52      4.63 o 
  -4   5   3       13.99        4.37      4.59 o 
  -3   5   3        1.23       -5.33      2.67 o 
  -2   5   3        3.53        0.72      9.42 o 
  -1   5   3       50.93       86.66     14.42 o 
   0   5   3       11.51       10.36      6.05 o 
   1   5   3      128.72      141.14     20.72 o 
   2   5   3       70.83       90.78     15.49 o 
   3   5   3        3.26       16.68      6.34 o 
   4   5   3        0.68       -0.73      2.56 o 
   5   5   3       66.03       60.43      9.87 o 
   6   5   3       24.58       15.49      6.55 o 
   7   5   3        1.39       -3.95      3.95 o 
   8   5   3        0.01       -0.47      7.20 o 
   9   5   3        5.56        2.12      7.97 o 
  10   5   3       16.88       -0.09      8.65 o 
  11   5   3        2.25      -12.55      6.28 o 
  -9   6   3        0.15        0.10      6.16 o 
  -8   6   3        0.36        2.46     10.33 o 
  -7   6   3        2.47       -0.66     21.25 o 
  -6   6   3        0.06       -2.66      7.77 o 
  -5   6   3        0.62        0.12      5.00 o 
  -4   6   3        1.62        0.50      8.71 o 
  -3   6   3       25.29        9.45     10.32 o 
  -2   6   3        0.27       -2.77      8.60 o 
  -1   6   3       10.37       19.75     10.94 o 
   0   6   3        4.55        7.77      8.26 o 
   1   6   3       10.12        8.35      6.89 o 
   2   6   3        0.43       -1.06      6.27 o 
   3   6   3        4.40        6.78     10.64 o 
   4   6   3        0.09       -1.14      5.43 o 
   5   6   3        1.46        0.92      4.50 o 
   6   6   3        2.72        1.37      6.37 o 
   7   6   3        9.14       -2.05      9.41 o 
   8   6   3        0.02        4.68      5.25 o 
   9   6   3        1.00       -2.58     10.43 o 
  -5   7   3        0.85       -7.90     11.59 o 
  -4   7   3       10.83        4.61      6.68 o 
  -3   7   3        0.01        3.30      6.49 o 
  -2   7   3        0.30       -5.88      4.41 o 
  -1   7   3        0.00        3.45     11.68 o 
   0   7   3        0.79       -4.72      9.19 o 
   1   7   3        3.94        7.50     11.20 o 
   2   7   3        7.75       -0.71      9.58 o 
   3   7   3        0.06        5.10      5.65 o 
   4   7   3       13.19        8.34      6.38 o 
   5   7   3        0.38       -5.52      7.63 o 
 -16   0   4        0.76        0.14      6.11 o 
 -14   0   4       28.62       14.50     13.57 o 
 -12   0   4      160.73      161.93     30.37 o 
 -10   0   4       29.94       12.12     17.19 o 
  -8   0   4        1.27       -7.82      7.23 o 
  -6   0   4     3582.64     3939.27    176.42 o 
  -4   0   4       84.32       87.05      9.98 o 
  -2   0   4       85.25       77.81      8.87 o 
   0   0   4    10327.90    10895.86    188.19 o 
   2   0   4     2450.88     2308.82     42.88 o 
   4   0   4      899.77      895.83     22.79 o 
   6   0   4       10.28       11.61      5.10 o 
   8   0   4      385.46      448.90     36.36 o 
  10   0   4       76.14      122.58     17.82 o 
  12   0   4       14.53        2.09     15.63 o 
  14   0   4        5.53       14.67     23.80 o 
 -15   1   4        0.00        5.64      9.13 o 
 -14   1   4       19.77        2.76     10.20 o 
 -13   1   4       38.39       22.58     10.47 o 
 -12   1   4        7.24       12.67     10.79 o 
 -11   1   4        5.26        0.27      9.04 o 
 -10   1   4      189.26      177.75     18.97 o 
  -9   1   4        4.68       -8.22      4.11 o 
  -8   1   4      217.68      217.22     18.79 o 
  -7   1   4      111.44       81.11     11.35 o 
  -6   1   4      371.36      378.76     17.03 o 
  -5   1   4       33.26       21.12      4.88 o 
  -4   1   4      119.62      108.90      8.19 o 
  -3   1   4      797.92      776.41     19.66 o 
  -2   1   4      231.87      180.07     11.95 o 
  -1   1   4     1666.37     1612.77     24.45 o 
   0   1   4       23.40       20.72      2.96 o 
   1   1   4     4398.41     4322.93     55.21 o 
   2   1   4     4049.62     3884.73     49.96 o 
   3   1   4     4726.09     4605.48     59.25 o 
   4   1   4      379.51      357.47     22.94 o 
   5   1   4     1004.15     1013.57     26.64 o 
   6   1   4      581.58      561.39     24.38 o 
   7   1   4       68.88       64.64      9.10 o 
   8   1   4      104.94      128.30     12.64 o 
   9   1   4       68.54       81.02     12.52 o 
  10   1   4       25.64       11.92      8.98 o 
  11   1   4       70.06       66.23     16.10 o 
  12   1   4        0.12       -5.37      5.96 o 
  13   1   4        0.70        3.71      5.46 o 
  14   1   4        0.63       27.71      9.45 o 
  15   1   4        0.00       -3.35      6.05 o 
 -15   2   4       10.33        2.65      8.12 o 
 -14   2   4        0.02        6.06     11.98 o 
 -13   2   4        1.68      -11.02      9.36 o 
 -12   2   4       27.89       47.48     13.30 o 
 -11   2   4      351.27      426.83     53.59 o 
 -10   2   4      140.62      161.03     20.14 o 
  -9   2   4      107.17      131.19     18.51 o 
  -8   2   4        0.32      -12.25      6.72 o 
  -7   2   4        2.82       -9.27      9.04 o 
  -6   2   4        3.68       -9.81      6.92 o 
  -5   2   4        4.02        3.61      8.34 o 
  -4   2   4       15.17       16.73      4.85 o 
  -3   2   4     1084.15     1056.80     19.63 o 
  -2   2   4     2229.21     2232.63     33.63 o 
  -1   2   4      834.43      807.61     15.14 o 
   0   2   4     1184.47     1203.24     23.60 o 
   1   2   4       68.28       66.86      8.05 o 
   2   2   4      119.80      123.86      7.69 o 
   3   2   4        5.60       -2.04      3.34 o 
   4   2   4       48.98       61.81      6.01 o 
   5   2   4      385.09      417.58     16.82 o 
   6   2   4      319.03      326.38     19.70 o 
   7   2   4        3.88        8.90      6.71 o 
   8   2   4       18.62       12.51      6.78 o 
   9   2   4        0.19       -3.24      5.72 o 
  10   2   4       91.91       89.23     14.45 o 
  11   2   4        0.01        0.65      7.98 o 
  12   2   4       11.98        9.23      7.38 o 
  13   2   4       25.68       18.58     13.02 o 
  14   2   4        0.37       -2.13      7.93 o 
  15   2   4        0.12       -8.05     10.63 o 
 -14   3   4        0.41       -2.59      7.86 o 
 -13   3   4        1.15       -6.32      7.71 o 
 -12   3   4        7.88        2.50      8.94 o 
 -11   3   4        0.77      -13.90      9.29 o 
 -10   3   4       59.54       80.80     16.21 o 
  -9   3   4       13.35        1.50      9.92 o 
  -8   3   4        0.44      -12.55     11.90 o 
  -7   3   4        0.10       -1.34      8.53 o 
  -6   3   4        1.41       -4.84      5.46 o 
  -5   3   4       70.12       79.28     11.91 o 
  -4   3   4      180.46      183.95     15.25 o 
  -3   3   4      616.09      698.56     46.15 o 
  -2   3   4       35.82       32.40      5.89 o 
  -1   3   4      197.70      173.40     17.04 o 
   0   3   4       76.08       78.94      6.98 o 
   1   3   4       28.91       36.60      5.66 o 
   2   3   4      339.53      376.15     16.75 o 
   3   3   4      332.13      374.32     21.51 o 
   4   3   4       70.15       81.65     10.60 o 
   5   3   4        2.86        2.51      4.18 o 
   6   3   4        2.91       -6.52      3.77 o 
   7   3   4       32.39       15.70      5.87 o 
   8   3   4        5.98       -4.82      4.83 o 
   9   3   4      133.65      173.57     17.95 o 
  10   3   4       52.63       42.81     10.84 o 
  11   3   4       18.41       14.84     13.48 o 
  12   3   4        7.23       -6.82      8.73 o 
  13   3   4        0.59       -1.64      9.36 o 
  14   3   4        0.29       -9.39      6.37 o 
 -13   4   4        0.89        1.22     12.04 o 
 -12   4   4        7.30       -7.02      7.63 o 
 -11   4   4        3.52       -8.71      9.72 o 
 -10   4   4       65.85       91.70     20.74 o 
  -9   4   4       40.50       28.94     14.67 o 
  -8   4   4      108.77      134.77     18.06 o 
  -7   4   4       12.94        4.92      8.11 o 
  -6   4   4        0.17        5.43      5.94 o 
  -5   4   4        0.09       -2.34      3.11 o 
  -4   4   4      276.36      282.39     25.93 o 
  -3   4   4       10.40        4.32      4.80 o 
  -2   4   4      127.11      144.36     15.43 o 
  -1   4   4      117.97      117.10     12.79 o 
   0   4   4        0.01       -1.43      1.58 o 
   1   4   4        1.17       -2.45      2.19 o 
   2   4   4       29.36       40.11      7.75 o 
   3   4   4       18.06       13.52      5.52 o 
   4   4   4       23.51       35.72      8.26 o 
   5   4   4       13.67        8.22      6.86 o 
   6   4   4        2.51       -2.89      3.56 o 
   7   4   4        5.65        7.13      5.38 o 
   8   4   4        0.34       -2.63      4.47 o 
   9   4   4        6.24        0.19      9.01 o 
  10   4   4        5.50        4.76      5.96 o 
  11   4   4       12.97       11.03      8.67 o 
  12   4   4       16.04        4.80     11.28 o 
  13   4   4        0.00       -0.38      6.22 o 
 -11   5   4        3.51       -3.82      4.75 o 
 -10   5   4       21.73       16.54     13.27 o 
  -9   5   4        9.94       12.11      9.01 o 
  -8   5   4       14.42        1.28      5.65 o 
  -7   5   4       10.68       -6.70      6.69 o 
  -6   5   4       42.48       46.36     12.13 o 
  -5   5   4        2.58        2.31      7.86 o 
  -4   5   4        0.20       -1.16      4.23 o 
  -3   5   4        0.15       -6.39      4.12 o 
  -2   5   4      152.46      177.67     23.93 o 
  -1   5   4      151.21      142.92     19.51 o 
   0   5   4      108.56      156.76     22.45 o 
   1   5   4       67.99       63.80     11.36 o 
   2   5   4       87.11       91.71     25.03 o 
   3   5   4       49.12       56.63      9.55 o 
   4   5   4      166.38      146.17     20.52 o 
   5   5   4       30.22       17.71      8.26 o 
   6   5   4       24.59       13.96      5.60 o 
   7   5   4        5.88        2.13      4.66 o 
   8   5   4       13.78       12.93      5.84 o 
   9   5   4        4.41       -1.64      6.25 o 
  10   5   4        0.87        3.00      7.64 o 
  11   5   4        0.19       -4.36      5.24 o 
  -9   6   4        4.32       -0.03     10.27 o 
  -8   6   4        0.37      -11.73      5.87 o 
  -7   6   4        0.01       -5.62      8.93 o 
  -6   6   4        0.79       -2.96     11.34 o 
  -5   6   4        0.20        1.93      3.96 o 
  -4   6   4        0.47        2.63     10.56 o 
  -3   6   4       11.96        0.22      8.73 o 
  -2   6   4       15.01       10.21      7.56 o 
  -1   6   4       96.44      148.53     45.81 o 
   0   6   4       30.91       30.41     13.64 o 
   1   6   4        0.42       -8.65      7.76 o 
   2   6   4        8.86       17.64      6.51 o 
   3   6   4       17.65       20.31      9.76 o 
   4   6   4       11.02       10.73      8.30 o 
   5   6   4       15.82       12.05      4.68 o 
   6   6   4        0.25       -5.87      6.59 o 
   7   6   4        0.92       -4.91      5.12 o 
   8   6   4        0.05        4.04     10.04 o 
   9   6   4        1.87       -5.82      6.62 o 
  -5   7   4        3.52        4.44      8.59 o 
  -4   7   4        1.89       -0.31      4.46 o 
  -3   7   4        1.99        0.49     10.54 o 
  -2   7   4        0.05       -7.50      4.98 o 
  -1   7   4       11.75        2.25      9.51 o 
   0   7   4       10.88       10.97      8.94 o 
   1   7   4        0.57       10.65      7.26 o 
   2   7   4        3.20       -0.09      6.61 o 
   3   7   4        0.50       -0.11      4.29 o 
   4   7   4        0.27       -1.88      7.70 o 
   5   7   4        0.07       -3.00      4.24 o 
 -15   0   5        3.33       -6.62     10.35 o 
 -13   0   5       47.09       52.42     15.43 o 
 -11   0   5        0.03       13.07     11.27 o 
  -9   0   5      120.57      112.78     18.59 o 
  -7   0   5      323.56      318.24     45.78 o 
  -5   0   5      536.44      475.98     40.59 o 
  -3   0   5     3610.01     3650.93     72.22 o 
  -1   0   5        0.22       -4.39      3.29 o 
   1   0   5    40579.82    42469.91   1071.65 o 
   3   0   5     6569.32     6432.02    119.83 o 
   5   0   5       19.45       41.62      8.75 o 
   7   0   5      286.54      313.10     24.74 o 
   9   0   5       51.58       10.90     17.41 o 
  11   0   5      470.80      456.32     72.94 o 
  13   0   5       33.13       41.80     17.42 o 
  15   0   5        1.42      -14.20     11.44 o 
 -15   1   5        1.75       -0.75      8.81 o 
 -14   1   5       11.28       12.99      9.15 o 
 -13   1   5        0.92        5.16      5.64 o 
 -12   1   5        4.44        6.69      5.26 o 
 -11   1   5       18.33       20.96     12.33 o 
 -10   1   5       23.38       17.44      8.14 o 
  -9   1   5       98.64      115.43     10.39 o 
  -8   1   5      392.97      339.07     32.26 o 
  -7   1   5       24.38       27.96      6.92 o 
  -6   1   5      475.73      468.00     17.42 o 
  -5   1   5      568.28      578.34     28.99 o 
  -4   1   5        3.31       -1.13      3.26 o 
  -3   1   5      252.64      235.27     14.84 o 
  -2   1   5      282.65      220.05     14.24 o 
  -1   1   5     1805.55     1781.31     27.22 o 
   0   1   5      904.28      881.84     21.33 o 
   1   1   5    13988.56    14012.72    202.30 o 
   2   1   5      401.70      346.76     21.20 o 
   3   1   5        8.01        7.30      6.48 o 
   4   1   5      113.98      132.84      8.63 o 
   5   1   5     1431.61     1410.99     36.45 o 
   6   1   5      137.91      140.48     11.28 o 
   7   1   5       19.75       18.42      6.65 o 
   8   1   5       66.96       81.61     11.35 o 
   9   1   5        7.36       -3.40      6.44 o 
  10   1   5      157.61      164.87     16.51 o 
  11   1   5        0.06       -5.50      4.93 o 
  12   1   5       22.39       13.62     11.84 o 
  13   1   5        0.16       12.02      8.62 o 
  14   1   5        0.33       -2.50     14.34 o 
  15   1   5        0.00      -13.73      8.96 o 
 -15   2   5        0.02       -9.47      6.45 o 
 -14   2   5        0.12        6.82     12.25 o 
 -13   2   5        0.25        7.51     10.67 o 
 -12   2   5        1.01       -8.07      9.53 o 
 -11   2   5      137.80      123.74     32.42 o 
 -10   2   5       63.49       48.89     12.64 o 
  -9   2   5        6.31       -8.96      5.98 o 
  -8   2   5        6.17        5.64      5.86 o 
  -7   2   5        3.41       -2.83      4.27 o 
  -6   2   5        4.41       -4.83      7.39 o 
  -5   2   5      527.57      490.88     22.49 o 
  -4   2   5      121.80      137.05     12.70 o 
  -3   2   5       30.50       34.44      6.04 o 
  -2   2   5      208.02      216.82     14.10 o 
  -1   2   5      417.17      347.16     22.65 o 
   0   2   5      252.54      225.00     15.42 o 
   1   2   5     2011.27     2008.36     31.24 o 
   2   2   5       31.55       24.03      2.82 o 
   3   2   5        0.05       10.11      3.58 o 
   4   2   5      334.57      393.97     14.06 o 
   5   2   5      707.71      708.70     20.17 o 
   6   2   5      410.41      419.01     24.30 o 
   7   2   5       10.04       -0.79      5.28 o 
   8   2   5      340.57      343.03     27.24 o 
   9   2   5       51.25       59.30      9.57 o 
  10   2   5      396.29      409.76     38.97 o 
  11   2   5       18.79       19.42     15.44 o 
  12   2   5        6.76        7.23      5.48 o 
  13   2   5        5.16        0.75      6.08 o 
  14   2   5        0.42       -2.93      9.44 o 
  15   2   5        1.77       -1.48     11.99 o 
 -14   3   5        3.64        6.22      9.25 o 
 -13   3   5        1.50       -2.94     10.71 o 
 -12   3   5        0.05       -7.88     17.03 o 
 -11   3   5        6.51       -0.03      6.15 o 
 -10   3   5      167.46      208.96     24.87 o 
  -9   3   5        2.85      -12.32      7.82 o 
  -8   3   5      511.26      468.44     54.06 o 
  -7   3   5       16.89       17.57      8.69 o 
  -6   3   5       40.54       38.96     11.39 o 
  -5   3   5        7.56        6.03      8.82 o 
  -4   3   5       34.96       37.99      7.31 o 
  -3   3   5      182.95      190.55     15.02 o 
  -2   3   5      798.68      791.47     24.41 o 
  -1   3   5      252.02      235.99     21.61 o 
   0   3   5      885.00      904.81     28.29 o 
   1   3   5      195.59      220.63     19.97 o 
   2   3   5        0.37       -2.28      6.17 o 
   3   3   5      398.81      435.55     28.65 o 
   4   3   5        6.52        7.81      4.48 o 
   5   3   5       48.01       38.22      7.99 o 
   6   3   5        9.76        7.18      4.53 o 
   7   3   5       29.72       25.85      7.44 o 
   8   3   5      120.89      118.40     13.17 o 
   9   3   5        3.70       -3.32      4.39 o 
  10   3   5       22.25       14.28      9.47 o 
  11   3   5        1.19       -3.92     16.32 o 
  12   3   5       12.39        9.50      8.65 o 
  13   3   5        1.13      -14.19     14.50 o 
  14   3   5        0.00       -4.57     15.95 o 
 -13   4   5        5.22        0.13      8.46 o 
 -12   4   5        0.19        6.62      8.79 o 
 -11   4   5        2.61        1.76      9.00 o 
 -10   4   5        3.94        1.45     10.10 o 
  -9   4   5       38.78       57.72     13.86 o 
  -8   4   5      102.84      127.91     15.68 o 
  -7   4   5        3.86        3.79      8.01 o 
  -6   4   5        6.70        3.20      4.59 o 
  -5   4   5       51.52       58.34     12.62 o 
  -4   4   5       14.69       22.06      6.15 o 
  -3   4   5       22.36       22.80      7.94 o 
  -2   4   5        2.72        5.53      3.98 o 
  -1   4   5       96.23       97.69     12.87 o 
   0   4   5      130.44      135.18     12.01 o 
   1   4   5        6.65        9.91      4.13 o 
   2   4   5       66.49       77.11      7.54 o 
   3   4   5       26.02       17.68      6.21 o 
   4   4   5       20.05       15.74      5.45 o 
   5   4   5       19.26       22.52      5.99 o 
   6   4   5       18.31       10.59      5.92 o 
   7   4   5        2.72        2.82      3.81 o 
   8   4   5        0.52       -6.33      3.17 o 
   9   4   5        6.39        9.95      5.84 o 
  10   4   5       15.06        0.10      7.82 o 
  11   4   5        4.17       -2.76     13.66 o 
  12   4   5       33.61       20.69     11.30 o 
  13   4   5        8.22       -5.26      6.07 o 
 -11   5   5        3.42        3.37      7.14 o 
 -10   5   5        0.49       -0.16      6.39 o 
  -9   5   5        2.56       -4.08      7.84 o 
  -8   5   5       52.44       58.18     14.12 o 
  -7   5   5       28.05       12.00      9.88 o 
  -6   5   5        4.12        8.57      3.78 o 
  -5   5   5        0.00       -2.96      8.80 o 
  -4   5   5        8.53        0.83      3.56 o 
  -3   5   5        9.59        0.60      6.87 o 
  -2   5   5       57.87       77.39     11.34 o 
  -1   5   5      239.35      287.12     36.33 o 
   0   5   5       51.05       58.57     14.18 o 
   1   5   5      227.93      270.39     40.61 o 
   2   5   5       16.82       12.00      4.58 o 
   3   5   5       90.11       96.00     16.91 o 
   4   5   5       53.89       53.16     10.62 o 
   5   5   5        7.22        3.54      6.62 o 
   6   5   5        7.30        8.69      5.18 o 
   7   5   5        7.44       13.31      5.39 o 
   8   5   5        1.47        4.35      7.25 o 
   9   5   5        0.83       -2.80      6.21 o 
  10   5   5        1.34       -6.90      9.29 o 
  11   5   5        0.29       -5.87      4.84 o 
  -9   6   5        5.98        0.41     11.96 o 
  -8   6   5        0.17        2.15      9.50 o 
  -7   6   5        0.66        5.68     14.82 o 
  -6   6   5        0.01       -7.22      8.26 o 
  -5   6   5        3.46       -1.31      7.17 o 
  -4   6   5       17.33        4.44      8.81 o 
  -3   6   5        7.49      -10.48      6.12 o 
  -2   6   5        1.68       10.54      7.20 o 
  -1   6   5        4.57        1.83      6.78 o 
   0   6   5        1.20        9.96      9.86 o 
   1   6   5       23.09        8.83     13.44 o 
   2   6   5        0.41       -5.28     10.92 o 
   3   6   5       30.05       54.88     13.18 o 
   4   6   5       14.48        8.29      6.33 o 
   5   6   5       11.00        1.45      5.56 o 
   6   6   5        3.25        3.68     11.77 o 
   7   6   5        8.72        2.06     10.02 o 
   8   6   5        1.56       -7.59      9.47 o 
   9   6   5        4.35        1.52      7.89 o 
  -5   7   5        0.79        2.34      8.10 o 
  -4   7   5        0.51      -11.17      6.76 o 
  -3   7   5        4.64       -2.25      7.78 o 
  -2   7   5        2.06        6.57      5.53 o 
  -1   7   5        3.13       12.17      6.30 o 
   0   7   5        1.19       -6.12      6.99 o 
   1   7   5        0.28        1.27      5.00 o 
   2   7   5        0.02       -4.87      5.42 o 
   3   7   5        2.85        2.89      9.06 o 
   4   7   5        2.49       -8.71      4.36 o 
   5   7   5        0.51       -0.67      6.19 o 
 -14   0   6       19.87       13.61      6.85 o 
 -12   0   6       94.10       83.09     22.80 o 
 -10   0   6      221.59      205.05     30.54 o 
  -8   0   6      292.79      258.56     34.41 o 
  -6   0   6       14.07       19.40     11.92 o 
  -4   0   6        1.54       -7.02      5.23 o 
  -2   0   6     1214.82     1165.24     27.53 o 
   0   0   6       56.54       58.94      8.05 o 
   2   0   6     5216.68     5347.32     96.60 o 
   4   0   6     1995.63     1995.89     41.13 o 
   6   0   6      533.03      573.00     24.16 o 
   8   0   6      328.84      287.92     34.14 o 
  10   0   6      391.88      240.11     92.15 o 
  12   0   6      154.89      212.74     62.37 o 
  14   0   6        8.33      -16.56     10.86 o 
 -15   1   6        2.36       -4.96      9.51 o 
 -14   1   6        0.13       -6.86      8.06 o 
 -13   1   6        0.90        6.97     10.34 o 
 -12   1   6       10.96        2.59      6.70 o 
 -11   1   6       83.40       86.51     16.88 o 
 -10   1   6      157.75      161.90     17.20 o 
  -9   1   6      211.97      183.55     16.98 o 
  -8   1   6        3.69        9.49      4.49 o 
  -7   1   6       48.98       53.66      8.92 o 
  -6   1   6      422.70      417.66     16.04 o 
  -5   1   6      248.09      248.76     22.74 o 
  -4   1   6       43.49       52.65      4.43 o 
  -3   1   6     1058.18     1094.62     21.51 o 
  -2   1   6      347.17      282.67     18.86 o 
  -1   1   6        7.89        8.95      4.48 o 
   0   1   6     1080.04     1013.85     17.45 o 
   1   1   6     4089.98     4113.73     61.94 o 
   2   1   6     1224.27     1212.22     17.31 o 
   3   1   6       90.75       76.72      5.26 o 
   4   1   6       42.98       61.00      6.67 o 
   5   1   6     2398.61     2505.67     64.02 o 
   6   1   6      860.42      871.81     55.93 o 
   7   1   6       85.99       87.60     11.05 o 
   8   1   6      387.20      396.12     33.16 o 
   9   1   6        1.03       -2.45      6.18 o 
  10   1   6        4.00        1.52      4.63 o 
  11   1   6       12.75       13.14      5.85 o 
  12   1   6       41.90       45.84     11.13 o 
  13   1   6       20.63        3.18      7.51 o 
  14   1   6        8.75        5.69     13.47 o 
  15   1   6        0.70      -11.57      6.79 o 
 -15   2   6        2.81        0.33     11.07 o 
 -14   2   6        1.95       -6.11      8.61 o 
 -13   2   6        0.01        1.11      9.31 o 
 -12   2   6        0.07       -1.57      7.34 o 
 -11   2   6       39.11       47.66     15.78 o 
 -10   2   6       44.62       35.52     14.08 o 
  -9   2   6      128.72      117.47     19.15 o 
  -8   2   6        3.98       -0.76      5.86 o 
  -7   2   6       58.80       59.78     11.51 o 
  -6   2   6       76.68       62.91      9.96 o 
  -5   2   6      320.55      294.49     19.06 o 
  -4   2   6      134.66      109.34     10.07 o 
  -3   2   6      678.57      690.64     19.81 o 
  -2   2   6      256.85      252.02     21.76 o 
  -1   2   6      285.58      258.44     16.70 o 
   0   2   6       31.88       33.18      4.71 o 
   1   2   6      666.95      558.79     36.10 o 
   2   2   6      782.54      768.96     21.02 o 
   3   2   6     4057.79     4277.38    100.80 o 
   4   2   6        8.70        8.04      4.66 o 
   5   2   6      263.50      254.07     14.52 o 
   6   2   6      239.84      219.31     14.86 o 
   7   2   6      155.04      169.18     14.12 o 
   8   2   6       68.71       87.02     10.49 o 
   9   2   6      320.63      346.47     35.15 o 
  10   2   6        4.48       -4.51      8.97 o 
  11   2   6       98.67      108.44     17.71 o 
  12   2   6       10.05        9.69      8.70 o 
  13   2   6        1.92        1.19      6.89 o 
  14   2   6       15.28       10.99      7.40 o 
  15   2   6        0.53      -26.07     13.03 o 
 -14   3   6        0.53       -7.98     10.51 o 
 -13   3   6       14.17       20.83      9.21 o 
 -12   3   6       10.12        3.50      7.46 o 
 -11   3   6        1.58       -5.99     10.47 o 
 -10   3   6       13.33       15.05      9.21 o 
  -9   3   6      123.54      162.18     19.64 o 
  -8   3   6      511.86      493.42     59.59 o 
  -7   3   6      106.92      136.15     18.32 o 
  -6   3   6        9.48       -1.68      8.77 o 
  -5   3   6        0.73       -2.52      3.92 o 
  -4   3   6        1.23       -1.99      3.45 o 
  -3   3   6      141.02      171.48     17.70 o 
  -2   3   6      509.97      579.10     37.27 o 
  -1   3   6      226.83      260.58     17.12 o 
   0   3   6        1.05       -5.79      2.89 o 
   1   3   6      525.59      494.72     28.55 o 
   2   3   6      122.56      108.33     14.17 o 
   3   3   6       28.88       43.26      6.43 o 
   4   3   6       41.16       57.50      8.20 o 
   5   3   6       66.36      112.03     12.67 o 
   6   3   6       21.15       18.62      5.46 o 
   7   3   6       60.45       80.29     11.98 o 
   8   3   6       56.31       44.83      9.34 o 
   9   3   6        2.37       -0.14      5.20 o 
  10   3   6       34.97       28.81      9.02 o 
  11   3   6        0.01       -2.52      7.13 o 
  12   3   6        0.45       -3.43      8.06 o 
  13   3   6       19.18       24.11     10.47 o 
  14   3   6        2.50       -0.92      8.70 o 
 -13   4   6        3.83       10.20     10.08 o 
 -12   4   6        4.21       -4.00     12.13 o 
 -11   4   6        0.60       -8.99      9.45 o 
 -10   4   6        4.47      -10.54      9.90 o 
  -9   4   6       10.58        3.22     12.13 o 
  -8   4   6       11.65        0.03      9.70 o 
  -7   4   6       50.18       68.32     12.64 o 
  -6   4   6      178.16      212.22     23.04 o 
  -5   4   6        1.31       -5.13      3.50 o 
  -4   4   6       27.16       16.92     10.29 o 
  -3   4   6       31.81       21.29      5.77 o 
  -2   4   6       24.49       15.70      7.11 o 
  -1   4   6        0.62        2.13      3.33 o 
   0   4   6      566.30      598.31     51.98 o 
   1   4   6        8.81        6.24      5.89 o 
   2   4   6      171.86      196.17     16.35 o 
   3   4   6      130.01      128.65     13.28 o 
   4   4   6      121.01      120.53     14.05 o 
   5   4   6       18.65       17.02      5.23 o 
   6   4   6       37.23       16.23      8.03 o 
   7   4   6       18.51        7.09      5.99 o 
   8   4   6        5.34        7.21      4.82 o 
   9   4   6        0.93       -7.72      5.35 o 
  10   4   6        0.49       -0.73      7.30 o 
  11   4   6        4.78       -8.12     10.42 o 
  12   4   6        5.77        3.49     12.17 o 
  13   4   6        0.05      -10.20      7.32 o 
 -11   5   6        0.19       -7.72      6.16 o 
 -10   5   6        1.23       -8.48     10.89 o 
  -9   5   6        3.10       -9.82      8.93 o 
  -8   5   6       46.37       39.98     10.89 o 
  -7   5   6        5.47       -1.09      6.12 o 
  -6   5   6       16.30        1.43      7.90 o 
  -5   5   6        4.23        3.40      5.70 o 
  -4   5   6       47.18       58.85      9.94 o 
  -3   5   6        5.66        0.41      3.48 o 
  -2   5   6        2.24       -0.72      3.26 o 
  -1   5   6        3.56       -0.52      7.70 o 
   0   5   6       46.04       65.77     12.05 o 
   1   5   6       74.14       74.89     10.24 o 
   2   5   6       35.14       26.19      7.02 o 
   3   5   6        6.61        4.74     11.59 o 
   4   5   6        6.66        7.93      5.40 o 
   5   5   6        3.30        0.98      5.81 o 
   6   5   6        5.95       -7.24      4.24 o 
   7   5   6        0.00       -5.16      4.78 o 
   8   5   6       15.97       13.02      4.78 o 
   9   5   6        3.77        5.91      6.42 o 
  10   5   6        5.86       -0.18      8.65 o 
  11   5   6        6.20       -1.25      9.85 o 
  -9   6   6        0.02       -1.40     15.69 o 
  -8   6   6        0.08       -6.17      6.28 o 
  -7   6   6        1.00       -4.16      7.15 o 
  -6   6   6        0.68       -1.25      5.59 o 
  -5   6   6        1.24        1.54      3.54 o 
  -4   6   6       21.71       20.13      7.21 o 
  -3   6   6        0.01       -7.23      5.52 o 
  -2   6   6        6.56       -2.58      8.48 o 
  -1   6   6        0.02       -6.22      4.88 o 
   0   6   6       11.23       19.81     11.91 o 
   1   6   6       28.76       38.65     11.86 o 
   2   6   6        2.00      -11.38      6.02 o 
   3   6   6        0.00        4.68      7.03 o 
   4   6   6       22.02       16.20     11.28 o 
   5   6   6        3.47       -5.47     16.22 o 
   6   6   6       12.10        1.21      6.80 o 
   7   6   6        1.88       -2.57      7.07 o 
   8   6   6        1.16       -5.75     15.32 o 
  -4   7   6        4.39        5.13     13.77 o 
  -3   7   6        3.69        0.19      5.83 o 
  -2   7   6        3.95        0.01      5.85 o 
  -1   7   6        0.87       -0.05      5.93 o 
   0   7   6        1.39       -4.96      5.26 o 
   1   7   6        5.93       -7.59      4.65 o 
   2   7   6        3.17        6.82     12.71 o 
   3   7   6        3.26        5.58      7.05 o 
   4   7   6        6.49       -2.86      4.33 o 
 -15   0   7        0.05      -11.09      5.54 o 
 -13   0   7        0.13       12.61      7.58 o 
 -11   0   7       18.41       34.08     11.45 o 
  -9   0   7        0.19       -4.13      7.84 o 
  -7   0   7       70.00       57.51     14.51 o 
  -5   0   7     3868.55     4170.82    245.89 o 
  -3   0   7      171.78      156.91     15.92 o 
  -1   0   7     3822.95     3882.11     87.28 o 
   1   0   7     1035.64     1003.72     44.02 o 
   3   0   7        0.10        1.94      5.98 o 
   5   0   7      181.88      171.29     32.13 o 
   7   0   7       94.27       77.71     22.19 o 
   9   0   7      140.96      188.23     27.19 o 
  11   0   7        0.94        3.99      8.44 o 
  13   0   7        6.99        8.76      9.15 o 
  15   0   7        0.53       -5.23     11.18 o 
 -15   1   7        0.75        3.09      5.92 o 
 -14   1   7        0.29        6.94      5.45 o 
 -13   1   7        0.08       -4.91      6.04 o 
 -12   1   7       82.91       60.57     13.46 o 
 -11   1   7       92.90      100.04     12.25 o 
 -10   1   7       59.39       63.69     14.66 o 
  -9   1   7      106.26      125.42     16.38 o 
  -8   1   7      108.20      118.53     14.55 o 
  -7   1   7      158.50      151.22     21.80 o 
  -6   1   7     1033.45     1013.84     61.89 o 
  -5   1   7       25.44       25.49      5.39 o 
  -4   1   7       30.45       34.79      5.95 o 
  -3   1   7      237.09      217.77     14.69 o 
  -2   1   7       33.44       30.84      4.47 o 
  -1   1   7      596.02      538.17     36.24 o 
   0   1   7       25.38       26.69      5.04 o 
   1   1   7      213.47      180.39     11.87 o 
   2   1   7     1059.86     1051.50     17.78 o 
   3   1   7      561.16      576.85     36.58 o 
   4   1   7      221.08      203.92     16.31 o 
   5   1   7      660.61      663.93     18.44 o 
   6   1   7      383.59      392.75     24.61 o 
   7   1   7        2.95        9.82      4.58 o 
   8   1   7       10.37        5.52      5.40 o 
   9   1   7       43.62       69.97      9.97 o 
  10   1   7       80.83       95.33     10.40 o 
  11   1   7       38.82       35.07      8.67 o 
  12   1   7        1.41       -5.76      5.71 o 
  13   1   7        3.07        1.16      6.89 o 
  14   1   7        0.34       -5.44      7.34 o 
  15   1   7        0.19       -3.41     13.80 o 
 -15   2   7        0.03       -7.38      9.22 o 
 -14   2   7        0.05        0.67     10.74 o 
 -13   2   7        7.82       -5.21      6.91 o 
 -12   2   7        7.33      -11.83     13.38 o 
 -11   2   7      103.50       91.34     20.75 o 
 -10   2   7       54.33       59.04     11.21 o 
  -9   2   7       71.85       50.89     10.62 o 
  -8   2   7       18.67       12.19      8.65 o 
  -7   2   7       73.86       50.10     10.50 o 
  -6   2   7       35.37       33.87      6.71 o 
  -5   2   7      204.50      226.95     16.32 o 
  -4   2   7       36.15       48.19      6.34 o 
  -3   2   7      492.97      550.36     19.55 o 
  -2   2   7       36.34       39.34      5.66 o 
  -1   2   7      972.63      994.97     26.98 o 
   0   2   7      523.46      521.17     19.70 o 
   1   2   7     2263.95     2343.57     66.96 o 
   2   2   7     1110.60     1102.17     26.98 o 
   3   2   7       38.73       54.77      5.78 o 
   4   2   7      346.99      351.93     24.44 o 
   5   2   7      129.55      128.44     18.92 o 
   6   2   7        1.60       -5.88      4.97 o 
   7   2   7      107.47      128.83     11.73 o 
   8   2   7      206.77      199.71     19.99 o 
   9   2   7       39.93       35.39      8.31 o 
  10   2   7      253.78      269.18     30.06 o 
  11   2   7       10.94        7.05      8.15 o 
  12   2   7        0.01       -9.10      5.22 o 
  13   2   7        8.13       -2.79      8.59 o 
  14   2   7        6.01      -12.55      9.55 o 
 -14   3   7        0.79       -5.52      6.23 o 
 -13   3   7        4.27       -2.89      9.41 o 
 -12   3   7        1.94       -2.05     11.08 o 
 -11   3   7        2.96       14.13     11.87 o 
 -10   3   7        4.83       -9.04      7.46 o 
  -9   3   7      232.69      186.28     28.75 o 
  -8   3   7      344.10      325.02     37.79 o 
  -7   3   7       19.68       18.83      9.05 o 
  -6   3   7        7.19        3.58      5.51 o 
  -5   3   7       39.00       37.03      8.75 o 
  -4   3   7       84.17       97.13     12.91 o 
  -3   3   7      277.18      265.45     17.00 o 
  -2   3   7       10.34       -0.76      6.23 o 
  -1   3   7       20.05       33.44      8.08 o 
   0   3   7       32.95       34.80      5.53 o 
   1   3   7       19.91       14.87      7.01 o 
   2   3   7      339.65      336.53     21.73 o 
   3   3   7      177.94      198.05     16.15 o 
   4   3   7      250.24      236.33     20.04 o 
   5   3   7      227.50      266.65     22.66 o 
   6   3   7       33.56       27.90      9.47 o 
   7   3   7      216.02      217.91     21.93 o 
   8   3   7        8.56        5.15      5.67 o 
   9   3   7        4.84       -8.64      4.58 o 
  10   3   7        9.50        5.29      7.28 o 
  11   3   7        1.11       -5.56      7.41 o 
  12   3   7        7.93       14.86     11.73 o 
  13   3   7        4.46       11.18      8.79 o 
  14   3   7        0.68      -10.59     10.72 o 
 -13   4   7        0.48       -1.76      9.27 o 
 -12   4   7        7.03      -11.25      7.99 o 
 -11   4   7        4.74       -0.55      8.51 o 
 -10   4   7        0.04        4.18     11.28 o 
  -9   4   7       29.67       14.09     10.71 o 
  -8   4   7        8.21       10.96     10.57 o 
  -7   4   7       47.32       44.69     10.68 o 
  -6   4   7       39.77       25.04      6.29 o 
  -5   4   7        4.13        4.56      4.82 o 
  -4   4   7        9.06        1.57      4.12 o 
  -3   4   7       25.09       24.53      6.06 o 
  -2   4   7        0.30       -5.26      4.11 o 
  -1   4   7        3.06       -2.09      5.31 o 
   0   4   7       16.58       20.66      4.66 o 
   1   4   7        0.01       -7.59      4.55 o 
   2   4   7        0.83       -5.23      2.62 o 
   3   4   7       17.50       18.69      6.74 o 
   4   4   7       12.30       -0.65      3.41 o 
   5   4   7      223.26      216.57     22.35 o 
   6   4   7      107.30      114.00     11.73 o 
   7   4   7       29.97       10.42      7.93 o 
   8   4   7        8.25        9.87      6.51 o 
   9   4   7        0.77       -4.62      4.96 o 
  10   4   7        2.74        5.75      4.93 o 
  11   4   7        9.15        8.41      7.91 o 
  12   4   7        0.67       -5.93      9.17 o 
 -11   5   7        1.00        5.54      9.90 o 
 -10   5   7        4.59        4.58      7.13 o 
  -9   5   7       11.06        2.41     11.12 o 
  -8   5   7       10.31        6.04      7.77 o 
  -7   5   7       19.53       16.50      7.91 o 
  -6   5   7       20.18        5.75      7.67 o 
  -5   5   7       40.76       45.94      9.85 o 
  -4   5   7        4.99        5.14      5.22 o 
  -3   5   7       12.61        1.87      4.72 o 
  -2   5   7       36.90       28.08      8.46 o 
  -1   5   7      103.51      108.84     11.46 o 
   0   5   7      117.07      135.01     14.30 o 
   1   5   7       71.64       91.56     10.03 o 
   2   5   7       50.00       71.73      9.02 o 
   3   5   7       14.03        6.26      5.16 o 
   4   5   7       15.40       19.19      5.03 o 
   5   5   7        6.26        3.13      6.14 o 
   6   5   7       14.16       14.26      4.21 o 
   7   5   7        0.00       -0.92      3.00 o 
   8   5   7       19.31       11.08      6.60 o 
   9   5   7        0.04       -1.66      3.98 o 
  10   5   7        4.81      -17.98     10.68 o 
  11   5   7        0.40       -4.72      6.16 o 
  -9   6   7        3.88        0.38     12.83 o 
  -8   6   7        1.27       -8.03     11.61 o 
  -7   6   7        0.88      -18.32     12.70 o 
  -6   6   7        9.20       -0.15     12.84 o 
  -5   6   7        0.01       -4.56      6.53 o 
  -4   6   7        1.07        2.57      6.34 o 
  -3   6   7        0.11       -6.72      3.84 o 
  -2   6   7        1.94       -2.20     12.00 o 
  -1   6   7        0.51       -3.36      7.72 o 
   0   6   7       52.53       72.46     15.86 o 
   1   6   7        7.94        8.66     12.97 o 
   2   6   7       10.34       10.86      7.31 o 
   3   6   7       25.17       14.96     11.02 o 
   4   6   7        7.54        5.86      5.90 o 
   5   6   7        0.43       -4.02      8.83 o 
   6   6   7        0.25       -2.79      3.30 o 
   7   6   7        2.72        6.00      8.16 o 
   8   6   7        0.28       -3.64     11.21 o 
  -4   7   7        0.82       -0.27     16.61 o 
  -3   7   7        0.02       -5.84      8.29 o 
  -2   7   7        0.25       -0.99      7.34 o 
  -1   7   7        1.83        3.15      5.16 o 
   0   7   7        0.28       -3.26      4.67 o 
   1   7   7        5.52       -6.05     13.02 o 
   2   7   7        9.80        6.62     11.22 o 
   3   7   7        3.88       -6.97      7.32 o 
   4   7   7        1.78       -1.77      7.42 o 
 -14   0   8        9.54        4.53      7.30 o 
 -12   0   8        2.65       13.50      9.84 o 
 -10   0   8       63.31       37.01     15.14 o 
  -8   0   8      192.64      238.62     32.20 o 
  -6   0   8      196.42      231.45     21.18 o 
  -4   0   8       71.49      101.40     13.17 o 
  -2   0   8      202.26      241.33     21.16 o 
   0   0   8      191.82      158.87     14.49 o 
   2   0   8      197.40      174.84     15.15 o 
   4   0   8     3311.68     3378.74    113.11 o 
   6   0   8      166.32      171.22     19.27 o 
   8   0   8      139.69      142.21     16.67 o 
  10   0   8      202.93      242.61     34.56 o 
  12   0   8       80.13       75.31     21.30 o 
  14   0   8       20.18       30.67     13.85 o 
 -15   1   8        0.14        1.25      7.37 o 
 -14   1   8        0.17       -6.09      7.41 o 
 -13   1   8        3.04       -5.45      9.35 o 
 -12   1   8        0.05       -4.47      7.17 o 
 -11   1   8        0.23      -10.44      8.63 o 
 -10   1   8        2.71        7.60      7.23 o 
  -9   1   8       43.79       21.43     15.08 o 
  -8   1   8        5.63       -0.77      4.14 o 
  -7   1   8      305.62      274.28     26.17 o 
  -6   1   8        0.79      -11.47      5.74 o 
  -5   1   8        3.36       11.39      5.49 o 
  -4   1   8      313.98      270.16     21.43 o 
  -3   1   8      120.46      131.08     12.26 o 
  -2   1   8     1844.11     1983.13     29.94 o 
  -1   1   8       58.00       56.63      5.07 o 
   0   1   8      354.92      313.72     18.68 o 
   1   1   8      582.37      539.60     35.28 o 
   2   1   8        3.68        7.52      6.97 o 
   3   1   8      196.65      229.47     19.00 o 
   4   1   8     1133.03     1107.92     27.56 o 
   5   1   8       35.69       33.63      6.73 o 
   6   1   8      183.89      200.84     13.89 o 
   7   1   8       13.06        7.77     10.01 o 
   8   1   8        3.10       -5.85      6.48 o 
   9   1   8       96.01      108.08     12.81 o 
  10   1   8       21.12       19.31      7.39 o 
  11   1   8       30.67       40.84      7.64 o 
  12   1   8        4.76        3.42      7.36 o 
  13   1   8        3.74       -8.94      6.45 o 
  14   1   8        7.51        3.02      8.83 o 
  15   1   8        5.56        4.62      9.22 o 
 -15   2   8        1.14       -6.97     10.23 o 
 -14   2   8        0.25      -11.07      5.94 o 
 -13   2   8        3.85        6.96      8.05 o 
 -12   2   8        0.50       -6.40      6.18 o 
 -11   2   8        9.74       12.67      9.82 o 
 -10   2   8       25.37       18.48      7.74 o 
  -9   2   8       61.07       55.07      9.96 o 
  -8   2   8      195.71      213.73     28.24 o 
  -7   2   8        6.99        4.65      4.58 o 
  -6   2   8        4.66        9.62      5.76 o 
  -5   2   8      618.12      569.01     37.05 o 
  -4   2   8        0.80        1.13      5.90 o 
  -3   2   8      161.08      149.15     13.82 o 
  -2   2   8      890.93      866.85     26.82 o 
  -1   2   8       32.96       33.38      5.55 o 
   0   2   8      511.53      485.77     19.48 o 
   1   2   8     1636.35     1793.29     56.40 o 
   2   2   8       77.45       82.30      7.82 o 
   3   2   8        4.49       -0.64      4.69 o 
   4   2   8       61.92       87.46     11.25 o 
   5   2   8        7.02        3.43      5.17 o 
   6   2   8      131.93      145.86     14.14 o 
   7   2   8       28.37       58.92      7.61 o 
   8   2   8      311.13      337.87     34.04 o 
   9   2   8        7.58        2.70      4.99 o 
  10   2   8       56.93       84.48     10.90 o 
  11   2   8        1.52        9.83     10.30 o 
  12   2   8       10.21        5.53      5.54 o 
  13   2   8       15.04        4.96     10.87 o 
  14   2   8        0.41      -12.71     10.77 o 
 -14   3   8        5.23        6.13      7.22 o 
 -13   3   8       11.21       19.41     10.29 o 
 -12   3   8        1.94       -9.40      8.08 o 
 -11   3   8       42.76       46.86     18.26 o 
 -10   3   8       55.29       38.33     14.88 o 
  -9   3   8       79.52      109.43     16.85 o 
  -8   3   8        2.66       -1.10      8.20 o 
  -7   3   8        0.00       -6.13      9.88 o 
  -6   3   8       26.30       22.50      6.03 o 
  -5   3   8       91.39      100.97     11.59 o 
  -4   3   8        0.01        2.29      3.85 o 
  -3   3   8        1.95        1.83      3.19 o 
  -2   3   8       12.44        5.61      4.47 o 
  -1   3   8       49.98       44.95      7.68 o 
   0   3   8      475.00      492.38     31.11 o 
   1   3   8      162.05      177.59     17.80 o 
   2   3   8      180.12      220.67     17.66 o 
   3   3   8      505.37      524.38     53.68 o 
   4   3   8      219.03      195.68     18.97 o 
   5   3   8       21.51        9.93      5.42 o 
   6   3   8       25.74       11.24      5.40 o 
   7   3   8       51.88       59.92      9.60 o 
   8   3   8       65.09       87.56      9.73 o 
   9   3   8        0.06       -0.59      4.16 o 
  10   3   8        0.96       -2.08      5.67 o 
  11   3   8        6.06        7.90     10.08 o 
  12   3   8       15.06        8.31      8.81 o 
  13   3   8       11.64       -0.14      9.26 o 
 -13   4   8       21.98       27.28     26.31 o 
 -12   4   8       17.17       20.11      9.19 o 
 -11   4   8        0.30        0.03     11.59 o 
 -10   4   8       33.40       10.06     14.47 o 
  -9   4   8       48.44       65.18     16.79 o 
  -8   4   8       63.69       62.06     18.32 o 
  -7   4   8       53.82       69.85     11.72 o 
  -6   4   8        7.86       19.12      8.32 o 
  -5   4   8        5.63       -0.45      4.34 o 
  -4   4   8       12.67       15.73     11.56 o 
  -3   4   8        2.15        4.80      5.08 o 
  -2   4   8        1.60       -2.97      5.88 o 
  -1   4   8      105.87      127.28     11.89 o 
   0   4   8        1.99       -7.28      3.95 o 
   1   4   8        6.83        4.93      3.30 o 
   2   4   8       13.99        9.07      5.70 o 
   3   4   8       77.38       92.40     13.05 o 
   4   4   8      281.60      309.05     34.35 o 
   5   4   8       12.70       14.73      7.67 o 
   6   4   8      105.72      126.99     13.15 o 
   7   4   8        7.50       12.13      8.03 o 
   8   4   8        0.03       -0.91      7.77 o 
   9   4   8       17.94       10.40      7.63 o 
  10   4   8        3.55       -0.88      5.66 o 
  11   4   8       10.93       -7.67      6.42 o 
  12   4   8        1.61       -3.84     12.31 o 
 -11   5   8        3.09       -9.04      8.95 o 
 -10   5   8        0.48       -3.33      7.88 o 
  -9   5   8        3.16      -10.24      8.58 o 
  -8   5   8        9.48        0.85      5.19 o 
  -7   5   8        5.98        1.79      6.16 o 
  -6   5   8        3.68       -8.43      5.80 o 
  -5   5   8       12.22       19.11      5.34 o 
  -4   5   8        8.23       -0.76      4.32 o 
  -3   5   8       15.38        1.41      9.02 o 
  -2   5   8        2.30       -1.21      5.95 o 
  -1   5   8        2.40        4.04      8.34 o 
   0   5   8        1.57       -1.66      2.81 o 
   1   5   8       25.11       27.24      7.57 o 
   2   5   8        2.15        3.93      4.24 o 
   3   5   8        7.85        3.39      4.73 o 
   4   5   8       11.90        4.26      5.32 o 
   5   5   8       11.16       18.96      5.44 o 
   6   5   8       13.35        2.85      5.28 o 
   7   5   8        2.52       -1.91      5.65 o 
   8   5   8        0.01       -6.17      4.69 o 
   9   5   8        2.23        5.36      4.46 o 
  10   5   8        0.56        2.07      7.62 o 
  -8   6   8        4.72       -3.63     13.20 o 
  -7   6   8       13.36       15.83     10.51 o 
  -6   6   8        0.01       -1.64     16.92 o 
  -5   6   8        4.15        2.87      6.79 o 
  -4   6   8        0.60       -0.92      7.69 o 
  -3   6   8        2.45       -2.29      6.50 o 
  -2   6   8        1.65       -0.73     10.02 o 
  -1   6   8       41.47       75.69     20.24 o 
   0   6   8        0.00      -12.40      6.20 o 
   1   6   8        3.25        8.28      7.53 o 
   2   6   8        0.07       -3.08      7.43 o 
   3   6   8        2.60        0.48      5.42 o 
   4   6   8        0.90        2.70     12.64 o 
   5   6   8        4.33        0.97      6.64 o 
   6   6   8        0.00       -7.61      5.58 o 
   7   6   8        1.73       14.35     17.82 o 
   8   6   8        0.92        0.99     11.40 o 
  -3   7   8        2.51       -4.66      4.46 o 
  -2   7   8        0.04        9.70     13.88 o 
  -1   7   8        0.28       -8.74      4.37 o 
   0   7   8        0.41        1.74     10.73 o 
   1   7   8        1.36       -6.38      8.00 o 
   2   7   8        0.07      -11.73      7.44 o 
   3   7   8        1.92        0.05      9.41 o 
 -15   0   9        3.26        3.41     11.75 o 
 -13   0   9       30.20       32.50     17.13 o 
 -11   0   9      134.94       94.95     28.83 o 
  -9   0   9       64.75       79.80     22.66 o 
  -7   0   9       13.63       -0.46      8.59 o 
  -5   0   9     1951.80     2125.34     90.55 o 
  -3   0   9     3486.85     3516.84    122.19 o 
  -1   0   9        1.02      -10.71      5.35 o 
   1   0   9     1271.93     1212.59     27.87 o 
   3   0   9     2345.30     2419.68     81.44 o 
   5   0   9       15.65       15.44      8.78 o 
   7   0   9        0.21        3.82     11.44 o 
   9   0   9       80.37       86.23     16.52 o 
  11   0   9       20.40        4.59     13.45 o 
  13   0   9       13.66       22.95     18.37 o 
  15   0   9        2.18        5.17     15.25 o 
 -15   1   9        3.31        1.26      6.27 o 
 -14   1   9        3.45       -5.10      5.49 o 
 -13   1   9        4.87        8.55      9.40 o 
 -12   1   9       16.23       10.86      5.22 o 
 -11   1   9      114.20       86.01     18.95 o 
 -10   1   9        0.04       -9.41      6.17 o 
  -9   1   9      261.93      242.28     26.76 o 
  -8   1   9       77.19      101.33     11.56 o 
  -7   1   9       16.13       19.54      9.08 o 
  -6   1   9       21.81       18.50      7.74 o 
  -5   1   9      204.75      209.43     14.33 o 
  -4   1   9       24.22       20.91      5.83 o 
  -3   1   9      473.92      486.74     18.49 o 
  -2   1   9     1217.70     1297.74     34.42 o 
  -1   1   9        0.01       -1.64      2.91 o 
   0   1   9      331.58      332.62     21.57 o 
   1   1   9        4.61       -3.45      4.90 o 
   2   1   9     1207.26     1200.81     33.45 o 
   3   1   9      432.76      462.61     17.44 o 
   4   1   9       56.01       68.75      6.68 o 
   5   1   9      101.97      112.02     12.63 o 
   6   1   9       69.17       58.89     10.66 o 
   7   1   9        8.59        3.17      8.29 o 
   8   1   9      181.69      194.87     19.36 o 
   9   1   9        8.78        3.17     11.28 o 
  10   1   9        0.76       -1.84      5.48 o 
  11   1   9      105.07       86.08     24.08 o 
  12   1   9       24.50       27.36     10.73 o 
  13   1   9       12.15        9.35      7.74 o 
  14   1   9        5.00       -4.70      7.68 o 
 -14   2   9        5.69       -2.74      9.70 o 
 -13   2   9        0.61       -7.08     10.26 o 
 -12   2   9        1.71       -6.39      8.31 o 
 -11   2   9       15.45       14.68      8.90 o 
 -10   2   9        0.92       -0.03      5.44 o 
  -9   2   9      387.91      438.70     52.22 o 
  -8   2   9      445.07      469.02     49.49 o 
  -7   2   9      198.71      206.23     18.11 o 
  -6   2   9       59.79       72.64     13.96 o 
  -5   2   9      386.82      411.06     29.06 o 
  -4   2   9        0.38       -4.45      5.78 o 
  -3   2   9       65.43       86.11     12.17 o 
  -2   2   9      424.05      447.97     18.42 o 
  -1   2   9       90.77       87.22      8.22 o 
   0   2   9       56.96       45.54     11.70 o 
   1   2   9      958.28      925.87     29.79 o 
   2   2   9      163.10      171.20     15.08 o 
   3   2   9       27.79       37.79      6.67 o 
   4   2   9       14.60       17.19      5.74 o 
   5   2   9       37.76       27.48      8.06 o 
   6   2   9        3.30       -5.50      6.14 o 
   7   2   9        0.65      -10.45      5.84 o 
   8   2   9       24.68       24.80      8.22 o 
   9   2   9       79.81      108.18     11.31 o 
  10   2   9      148.61      158.54     25.93 o 
  11   2   9        0.33       -7.46      5.97 o 
  12   2   9        0.00       -7.80      6.16 o 
  13   2   9        0.32      -12.21      6.11 o 
  14   2   9        0.16       15.05     12.22 o 
 -14   3   9        0.02       -3.66      9.08 o 
 -13   3   9        0.76        6.19     18.13 o 
 -12   3   9        0.55      -13.41     12.59 o 
 -11   3   9        0.18       -1.56      7.19 o 
 -10   3   9       60.22       65.78     19.43 o 
  -9   3   9        5.66       -9.05      7.55 o 
  -8   3   9       48.22       51.24     12.90 o 
  -7   3   9       19.64       12.72      7.01 o 
  -6   3   9      164.21      179.38     21.28 o 
  -5   3   9        0.90       -1.45      3.21 o 
  -4   3   9        0.16        4.81      5.34 o 
  -3   3   9        0.57        5.28      4.17 o 
  -2   3   9       12.76       20.48      7.05 o 
  -1   3   9        0.14       -5.07      3.05 o 
   0   3   9       29.71       24.63      5.44 o 
   1   3   9        2.22        3.27      5.72 o 
   2   3   9       77.59       84.96     14.11 o 
   3   3   9       61.30       54.06     10.56 o 
   4   3   9        5.64       -2.12      5.34 o 
   5   3   9       23.84        2.54      9.14 o 
   6   3   9       71.42       87.87     12.43 o 
   7   3   9       40.60       43.49      9.17 o 
   8   3   9       55.88       60.24      8.97 o 
   9   3   9        0.01       -2.31      7.11 o 
  10   3   9       11.65       11.16     11.80 o 
  11   3   9       49.22       39.23     10.14 o 
  12   3   9        3.90       24.25      8.00 o 
  13   3   9        9.70        8.07      8.32 o 
 -12   4   9        1.74       -4.12      7.32 o 
 -11   4   9        0.86        6.57      7.89 o 
 -10   4   9       24.14        5.38     14.56 o 
  -9   4   9        2.06        9.40     12.26 o 
  -8   4   9       21.02       -2.54      7.57 o 
  -7   4   9       13.41        4.84      6.69 o 
  -6   4   9       70.10       75.15     12.71 o 
  -5   4   9       47.81       78.36     13.15 o 
  -4   4   9        3.09       -5.18      6.16 o 
  -3   4   9        2.69        4.46      4.53 o 
  -2   4   9        2.40       -2.59      3.99 o 
  -1   4   9       46.00       44.86      9.06 o 
   0   4   9      400.99      380.73     39.01 o 
   1   4   9      114.79      112.04     14.93 o 
   2   4   9      125.56      143.27     16.04 o 
   3   4   9        3.51        0.86      4.76 o 
   4   4   9       21.93       13.70     10.04 o 
   5   4   9        5.11       -3.64      7.82 o 
   6   4   9       27.04       22.40      8.01 o 
   7   4   9       92.02      112.25     18.39 o 
   8   4   9        0.46       -6.91      5.25 o 
   9   4   9        1.42       -0.22      5.37 o 
  10   4   9       23.81       31.89     10.36 o 
  11   4   9        6.09       -8.66      8.75 o 
  12   4   9        2.85       -5.12     10.94 o 
 -11   5   9        3.47      -15.12      9.35 o 
 -10   5   9        0.18      -11.26      8.44 o 
  -9   5   9        0.37        0.28      8.62 o 
  -8   5   9        1.96       -2.21      5.49 o 
  -7   5   9        2.43       11.26      5.77 o 
  -6   5   9        6.70       -0.82      3.36 o 
  -5   5   9        0.10       -4.26      4.30 o 
  -4   5   9        1.43       -7.65      8.97 o 
  -3   5   9        2.38        1.03      5.46 o 
  -2   5   9       19.87       27.81      6.98 o 
  -1   5   9       11.10        3.33      5.14 o 
   0   5   9      133.48      131.71     16.83 o 
   1   5   9       50.98       49.09      8.43 o 
   2   5   9        0.85        2.32      4.62 o 
   3   5   9        0.08       -1.22      5.99 o 
   4   5   9       20.34       14.36      5.82 o 
   5   5   9       12.48        4.79      5.57 o 
   6   5   9        6.83       -0.25      4.21 o 
   7   5   9        5.55       -6.95      5.28 o 
   8   5   9        0.74        0.79      4.37 o 
   9   5   9        0.58       -2.99      4.38 o 
  10   5   9        0.15       -8.18      9.10 o 
  -8   6   9        1.17        3.92      6.78 o 
  -7   6   9        3.55        1.05     10.12 o 
  -6   6   9        1.51       -2.87      6.17 o 
  -5   6   9        0.04       -5.46      7.56 o 
  -4   6   9        4.33       -3.91      6.82 o 
  -3   6   9        0.00        1.51      7.49 o 
  -2   6   9        3.81        6.75      6.03 o 
  -1   6   9       17.42       16.50     17.16 o 
   0   6   9        2.21        4.58      8.65 o 
   1   6   9        2.96       14.67      8.10 o 
   2   6   9       14.47        0.90      6.19 o 
   3   6   9        0.26        1.96      5.45 o 
   4   6   9        9.94        5.04      7.00 o 
   5   6   9        0.10       -1.36      7.24 o 
   6   6   9        0.16      -11.16      5.58 o 
   7   6   9        0.40       13.12      6.75 o 
  -2   7   9        0.19       -6.90      5.46 o 
  -1   7   9        5.55        1.22      8.21 o 
   0   7   9        0.00       -4.19     17.78 o 
   1   7   9        0.70      -18.61     10.29 o 
   2   7   9        0.00       13.56      9.97 o 
 -14   0  10        5.13        6.90      8.81 o 
 -12   0  10        3.62       -5.01     11.83 o 
 -10   0  10       62.13       93.02     18.65 o 
  -8   0  10       31.58       23.33     10.00 o 
  -6   0  10        0.41        9.75      6.72 o 
  -4   0  10      131.30      170.56     21.89 o 
  -2   0  10      743.63      722.14     34.49 o 
   0   0  10      160.28      145.43     17.68 o 
   2   0  10      796.25      795.68     37.39 o 
   4   0  10      162.58      196.17     18.48 o 
   6   0  10      214.55      197.73     23.28 o 
   8   0  10      185.38      208.35     29.08 o 
  10   0  10        7.67       -5.57     12.07 o 
  12   0  10        0.95        1.28     11.04 o 
  14   0  10       11.23       -2.24     10.82 o 
 -15   1  10        0.75       -6.12      5.21 o 
 -14   1  10        2.10        0.85      6.27 o 
 -13   1  10        6.75        1.46      5.95 o 
 -12   1  10        0.91      -17.46      9.77 o 
 -11   1  10        2.18       -4.92      5.07 o 
 -10   1  10       14.48       21.81      9.00 o 
  -9   1  10      150.58      173.00     19.83 o 
  -8   1  10       34.43       34.25      9.72 o 
  -7   1  10      123.12      131.84     13.23 o 
  -6   1  10      154.15      170.75     15.77 o 
  -5   1  10      372.39      383.67     23.08 o 
  -4   1  10      132.96      155.39     19.49 o 
  -3   1  10      973.71     1004.65     35.78 o 
  -2   1  10       47.45       57.98      5.93 o 
  -1   1  10        2.25        0.19      4.54 o 
   0   1  10        0.00       -4.51      3.16 o 
   1   1  10        2.03        2.32      3.06 o 
   2   1  10      672.70      690.59     20.56 o 
   3   1  10      516.57      506.33     15.46 o 
   4   1  10       10.97        2.79      6.53 o 
   5   1  10        3.55       12.66      3.90 o 
   6   1  10       65.42       69.05     10.17 o 
   7   1  10       17.00        8.30      5.06 o 
   8   1  10        0.75       11.39      5.35 o 
   9   1  10        2.63       -6.40      8.96 o 
  10   1  10        0.35       -3.56      6.54 o 
  11   1  10      114.40      133.55     23.17 o 
  12   1  10       34.21       44.16     12.32 o 
  13   1  10       23.27       15.71      9.15 o 
  14   1  10        5.36       10.94      8.70 o 
 -14   2  10        2.11       -1.70      5.50 o 
 -13   2  10        0.26        4.49      9.52 o 
 -12   2  10        0.09       -5.65     10.44 o 
 -11   2  10        1.28       -6.48      9.39 o 
 -10   2  10       60.69       83.12     14.33 o 
  -9   2  10      557.85      655.54     88.91 o 
  -8   2  10      437.85      490.28     57.57 o 
  -7   2  10        5.43        9.76      6.40 o 
  -6   2  10       34.18       51.43      9.06 o 
  -5   2  10        1.48       -3.82      6.08 o 
  -4   2  10       29.30       39.73      8.56 o 
  -3   2  10        0.00       -0.70      5.33 o 
  -2   2  10       14.27       10.00      7.88 o 
  -1   2  10       89.27       81.50     12.07 o 
   0   2  10        4.80       -1.15      5.59 o 
   1   2  10        5.78       14.07      5.84 o 
   2   2  10      478.91      466.19     29.06 o 
   3   2  10       27.54       15.54     11.75 o 
   4   2  10       32.40       43.57      8.70 o 
   5   2  10       30.73       20.80      7.40 o 
   6   2  10        7.92        4.42      6.69 o 
   7   2  10       20.42       23.63      6.57 o 
   8   2  10       53.59       62.53     10.04 o 
   9   2  10       27.93       25.84      7.10 o 
  10   2  10        2.74       -1.84      5.52 o 
  11   2  10        0.50        4.67      9.11 o 
  12   2  10        4.43        4.37      9.09 o 
  13   2  10        0.90       -1.86      6.65 o 
  14   2  10        1.89      -14.77      7.39 o 
 -13   3  10        6.42       -6.24      6.07 o 
 -12   3  10        2.41       -3.19      5.99 o 
 -11   3  10        0.05       -6.87      6.19 o 
 -10   3  10       16.94       16.83     18.06 o 
  -9   3  10       25.15       34.51      8.42 o 
  -8   3  10       11.14       14.52      7.85 o 
  -7   3  10       50.92       31.62      9.78 o 
  -6   3  10      293.21      350.07     36.60 o 
  -5   3  10        0.00       -0.52      4.32 o 
  -4   3  10       39.71       65.67      9.15 o 
  -3   3  10        3.44       -1.21      4.47 o 
  -2   3  10       10.22       11.09      4.56 o 
  -1   3  10        7.05        3.28      6.10 o 
   0   3  10       18.95        6.24      7.56 o 
   1   3  10      107.82      130.45     14.88 o 
   2   3  10       23.18       16.70     10.85 o 
   3   3  10       66.97       74.26      8.60 o 
   4   3  10       29.57       53.80      7.95 o 
   5   3  10        1.62        8.29      7.05 o 
   6   3  10        9.44        4.72      6.44 o 
   7   3  10       48.85       62.61      9.06 o 
   8   3  10        0.13       -5.10      8.87 o 
   9   3  10       99.36      127.00     23.15 o 
  10   3  10       39.74       44.37     11.07 o 
  11   3  10       27.81       36.82      9.13 o 
  12   3  10        4.62       -8.43      6.23 o 
  13   3  10        0.03        2.12     10.49 o 
 -12   4  10        6.97       -2.88      5.98 o 
 -11   4  10        4.32       10.29     10.62 o 
 -10   4  10        6.19       -5.82      8.65 o 
  -9   4  10        0.03       -3.69     10.09 o 
  -8   4  10       14.31       -2.33      8.90 o 
  -7   4  10      124.93       97.08     19.44 o 
  -6   4  10      207.92      231.54     25.72 o 
  -5   4  10       39.27       43.91     11.36 o 
  -4   4  10       18.32       14.25      6.07 o 
  -3   4  10        0.91       -8.41      4.21 o 
  -2   4  10        0.02       -6.88      3.51 o 
  -1   4  10        5.95       -7.81      6.31 o 
   0   4  10      568.96      595.14     68.93 o 
   1   4  10       82.90       88.58     13.56 o 
   2   4  10      172.11      174.93     19.23 o 
   3   4  10       16.18       22.43      6.39 o 
   4   4  10       23.98       16.20      4.91 o 
   5   4  10       20.59       26.01      8.08 o 
   6   4  10       57.79       55.39     11.04 o 
   7   4  10       12.20       14.67      6.73 o 
   8   4  10       29.16       41.13      8.76 o 
   9   4  10        3.17        0.27      7.12 o 
  10   4  10        2.77       -0.93      5.13 o 
  11   4  10        0.06      -13.96      7.13 o 
  12   4  10        3.82       -9.61      9.14 o 
 -10   5  10        0.56       -3.82      7.13 o 
  -9   5  10        9.98       22.04     10.62 o 
  -8   5  10        2.40       -1.07     12.06 o 
  -7   5  10       36.62       26.57     17.83 o 
  -6   5  10       27.16       10.01      6.27 o 
  -5   5  10       11.77       13.03      5.75 o 
  -4   5  10        1.53       -1.03      5.25 o 
  -3   5  10        7.78       -5.51      5.23 o 
  -2   5  10        0.23       -5.18      4.16 o 
  -1   5  10        0.15       -8.94      4.47 o 
   0   5  10      119.75      103.43     17.04 o 
   1   5  10        0.08       -1.57      4.17 o 
   2   5  10       22.04        5.16      4.89 o 
   3   5  10       23.22       22.88      7.85 o 
   4   5  10       15.93       20.73      5.99 o 
   5   5  10       16.12        8.93     11.19 o 
   6   5  10       27.69       12.48     11.64 o 
   7   5  10       24.43        8.72      6.99 o 
   8   5  10        3.31       -4.33      3.85 o 
   9   5  10        0.66        3.42      6.80 o 
  10   5  10        2.31        3.02      8.13 o 
  -7   6  10        1.81       -7.17     13.85 o 
  -6   6  10        1.69       11.06      9.24 o 
  -5   6  10        1.51       -3.74      8.89 o 
  -4   6  10        0.20       -6.41      9.63 o 
  -3   6  10        6.09        5.60      9.21 o 
  -2   6  10        3.88        5.74      5.07 o 
  -1   6  10        0.55        1.02      7.24 o 
   0   6  10        2.78       -6.04     10.11 o 
   1   6  10       18.69       10.89     11.21 o 
   2   6  10        3.69       -1.15      6.44 o 
   3   6  10        0.55        0.48      8.17 o 
   4   6  10        3.20       -6.66     10.91 o 
   5   6  10        1.10      -12.38      6.65 o 
   6   6  10        0.18      -10.48      5.24 o 
   7   6  10        0.22       -6.78      8.21 o 
 -15   0  11        0.17       -0.38      5.99 o 
 -13   0  11        6.86        8.64      9.18 o 
 -11   0  11       83.48       84.71     31.84 o 
  -9   0  11       17.14        5.51     10.65 o 
  -7   0  11      125.96       64.66     53.71 o 
  -5   0  11        2.27       -9.98     10.89 o 
  -3   0  11     1378.97     1352.40     55.67 o 
  -1   0  11       94.16      106.11     15.38 o 
   1   0  11      512.81      526.56     22.55 o 
   3   0  11      166.69      239.03     40.07 o 
   5   0  11      392.63      443.05     57.15 o 
   7   0  11        3.47        3.27     11.34 o 
   9   0  11        4.71        0.29     10.88 o 
  11   0  11        5.36        2.85      9.49 o 
  13   0  11        9.16       -6.68     22.44 o 
 -14   1  11        0.76       -0.83      5.69 o 
 -13   1  11        7.38       -2.19      4.82 o 
 -12   1  11        6.11        3.97      6.20 o 
 -11   1  11       17.22        4.66      7.85 o 
 -10   1  11        8.26       12.65     10.00 o 
  -9   1  11        7.56       17.71     11.35 o 
  -8   1  11      700.87      710.65     82.92 o 
  -7   1  11       11.70       24.83      7.92 o 
  -6   1  11      111.62      137.24     14.63 o 
  -5   1  11       13.04        4.16      4.56 o 
  -4   1  11       40.16       33.67      7.49 o 
  -3   1  11       12.63        7.39      6.13 o 
  -2   1  11       12.64        8.86      5.52 o 
  -1   1  11       63.70       76.55      7.72 o 
   0   1  11      675.84      670.35     25.79 o 
   1   1  11       33.17       34.86      6.51 o 
   2   1  11      206.44      173.92     14.65 o 
   3   1  11     1370.17     1398.40    106.49 o 
   4   1  11      507.50      528.05     32.18 o 
   5   1  11       13.77       23.04      5.18 o 
   6   1  11        0.67      -12.07      6.04 o 
   7   1  11        4.50        6.66      7.09 o 
   8   1  11        0.21       -4.94      5.42 o 
   9   1  11       83.05       99.87     11.34 o 
  10   1  11       38.90       71.73     12.73 o 
  11   1  11        9.08        5.67     14.37 o 
  12   1  11        0.36      -16.74      8.37 o 
  13   1  11        4.21       12.08     14.10 o 
  14   1  11        0.20      -18.37      9.76 o 
 -14   2  11        0.45      -10.19      5.81 o 
 -13   2  11        0.05        5.42      6.67 o 
 -12   2  11        1.26       -5.00      6.39 o 
 -11   2  11       19.53       16.61      9.44 o 
 -10   2  11        1.44       -5.21     13.62 o 
  -9   2  11       18.18       16.30     10.03 o 
  -8   2  11      181.56      237.02     25.29 o 
  -7   2  11       48.07       37.57      9.67 o 
  -6   2  11       32.60       50.92      8.88 o 
  -5   2  11      367.65      371.32     33.77 o 
  -4   2  11      223.44      199.47     18.29 o 
  -3   2  11       19.72       11.80      6.27 o 
  -2   2  11      203.61      218.81     15.63 o 
  -1   2  11      141.85      140.10     19.18 o 
   0   2  11        0.13       -7.31      3.66 o 
   1   2  11        2.61        8.13      6.19 o 
   2   2  11      106.27      117.05     17.29 o 
   3   2  11       31.81       12.54      7.36 o 
   4   2  11      344.75      401.06     37.22 o 
   5   2  11       42.30       56.36      8.04 o 
   6   2  11      137.43      137.98     14.58 o 
   7   2  11        5.40       -0.85      8.35 o 
   8   2  11        3.12       -8.90      4.45 o 
   9   2  11      101.58      109.64     15.33 o 
  10   2  11        8.02        8.23      9.71 o 
  11   2  11        0.90        1.07      7.67 o 
  12   2  11       27.60       23.61     13.36 o 
  13   2  11        5.53        2.73     10.66 o 
 -13   3  11        2.21        3.61      5.88 o 
 -12   3  11        1.00        3.83      7.32 o 
 -11   3  11        0.16       -3.60      7.00 o 
 -10   3  11       17.21       21.27     10.09 o 
  -9   3  11       38.92       29.95      9.66 o 
  -8   3  11       62.52       45.04     21.25 o 
  -7   3  11        9.01        5.70      6.45 o 
  -6   3  11       27.29       16.12      7.90 o 
  -5   3  11      329.46      366.78     38.29 o 
  -4   3  11       79.35       67.16     11.06 o 
  -3   3  11       15.33        6.79      4.58 o 
  -2   3  11        2.34        2.83      4.85 o 
  -1   3  11       14.54       12.03      7.13 o 
   0   3  11       19.15       11.17      8.48 o 
   1   3  11      446.73      509.12     49.14 o 
   2   3  11      165.69      178.80     17.27 o 
   3   3  11       30.41       56.45      8.32 o 
   4   3  11       17.88       17.72     12.13 o 
   5   3  11        0.50       -2.90      5.90 o 
   6   3  11       23.54       31.56      8.62 o 
   7   3  11       10.97       15.84      5.51 o 
   8   3  11       38.99       33.99      7.32 o 
   9   3  11       30.61       45.41     10.20 o 
  10   3  11        1.88        2.93      4.86 o 
  11   3  11       13.75       11.89      7.37 o 
  12   3  11       10.31       13.74     13.86 o 
  13   3  11       26.38       28.24     23.27 o 
 -12   4  11        1.35       13.55      9.57 o 
 -11   4  11        2.76       -1.35     10.36 o 
 -10   4  11       14.88       22.22     13.12 o 
  -9   4  11       16.04        8.46      9.69 o 
  -8   4  11        0.13       -7.61      8.43 o 
  -7   4  11        0.09       -5.80     10.67 o 
  -6   4  11        0.05        8.01      4.70 o 
  -5   4  11        1.29       -1.78      4.43 o 
  -4   4  11        6.57        7.42      7.17 o 
  -3   4  11        0.01        5.80      4.82 o 
  -2   4  11       19.24        3.34      5.93 o 
  -1   4  11        8.63        4.37      5.84 o 
   0   4  11       37.64       32.81      7.86 o 
   1   4  11       69.94       80.53     11.53 o 
   2   4  11       22.77       26.25      8.11 o 
   3   4  11       43.35       66.77     13.24 o 
   4   4  11        0.45        0.04      6.29 o 
   5   4  11       16.87       11.13      6.83 o 
   6   4  11        3.64        4.05      6.72 o 
   7   4  11        0.45        2.09      5.44 o 
   8   4  11        1.90       -1.84      3.58 o 
   9   4  11       13.53       19.19      8.89 o 
  10   4  11        0.39        0.37      7.82 o 
  11   4  11        2.56       -2.41     11.34 o 
 -10   5  11        1.49        0.31      9.91 o 
  -9   5  11        0.20       -2.71     10.69 o 
  -8   5  11       14.97       18.21     18.22 o 
  -7   5  11       54.62       62.01     17.48 o 
  -6   5  11        2.44       -5.68     11.06 o 
  -5   5  11        3.92       -2.26      6.28 o 
  -4   5  11       41.09       30.69     11.33 o 
  -3   5  11        1.43        2.18      5.77 o 
  -2   5  11        1.74        5.24      3.89 o 
  -1   5  11       37.41       24.93     10.81 o 
   0   5  11        4.73        1.63      5.19 o 
   1   5  11       17.42       12.64      8.41 o 
   2   5  11        0.29       -0.46      4.02 o 
   3   5  11       35.61       33.12      8.27 o 
   4   5  11        3.42        0.40      4.55 o 
   5   5  11       12.60       -3.08      5.68 o 
   6   5  11        1.45       -5.02      7.16 o 
   7   5  11        7.28       -8.22      5.03 o 
   8   5  11        0.01        2.61      6.07 o 
   9   5  11        0.94       -2.42      9.81 o 
  -7   6  11        1.00       -0.67     14.18 o 
  -6   6  11        1.92        5.70      6.92 o 
  -5   6  11        8.05        4.70     11.19 o 
  -4   6  11       11.79       10.31     10.42 o 
  -3   6  11        0.03       -8.44      6.46 o 
  -2   6  11        1.13       -1.99      3.89 o 
  -1   6  11        3.97       -0.57      4.76 o 
   0   6  11        0.00        2.34     10.49 o 
   1   6  11        0.17       -6.15      7.64 o 
   2   6  11        0.05       -1.01      6.83 o 
   3   6  11        5.07        1.88     11.50 o 
   4   6  11        0.00       10.46      9.22 o 
   5   6  11        2.22       -8.40      5.89 o 
   6   6  11        0.01      -11.53      9.06 o 
 -14   0  12        1.56       -3.69      4.37 o 
 -12   0  12        0.31       -5.05     11.69 o 
 -10   0  12       49.92       66.12     20.20 o 
  -8   0  12      339.21      354.07     53.61 o 
  -6   0  12      713.66      644.53     97.59 o 
  -4   0  12      429.55      405.25     33.87 o 
  -2   0  12     1154.62     1147.11     93.00 o 
   0   0  12      953.33      916.67     50.10 o 
   2   0  12       33.79       30.08      8.83 o 
   4   0  12       51.54       44.96      8.83 o 
   6   0  12      113.30      114.63     13.73 o 
   8   0  12       15.87        2.22     10.33 o 
  10   0  12        0.03       -5.94     13.77 o 
  12   0  12        0.26       -2.53     15.35 o 
  14   0  12        5.84       25.18     15.11 o 
 -14   1  12        4.72        2.83      5.94 o 
 -13   1  12        2.60        4.67      6.81 o 
 -12   1  12        3.58       -9.07     11.42 o 
 -11   1  12        0.32       -7.76     11.61 o 
 -10   1  12        8.21       10.20      8.91 o 
  -9   1  12        4.67      -11.36      8.35 o 
  -8   1  12      209.89      234.46     25.50 o 
  -7   1  12      129.06      131.17     16.99 o 
  -6   1  12      121.15      133.56     14.45 o 
  -5   1  12        0.52       -0.36      4.25 o 
  -4   1  12      339.35      331.55     30.73 o 
  -3   1  12       84.09       85.51     11.45 o 
  -2   1  12       12.03       33.70      8.15 o 
  -1   1  12      148.33      162.12     21.31 o 
   0   1  12      605.89      578.93     39.54 o 
   1   1  12      164.53      196.54     15.31 o 
   2   1  12      121.74      136.28     13.49 o 
   3   1  12       33.08       29.50      6.31 o 
   4   1  12       78.75       96.20     11.35 o 
   5   1  12      100.20      132.02     12.40 o 
   6   1  12        1.42       -2.53      7.58 o 
   7   1  12        3.95        4.74      6.11 o 
   8   1  12       32.29       50.52      8.15 o 
   9   1  12       20.33        7.66      6.75 o 
  10   1  12       24.95       24.37     10.13 o 
  11   1  12       10.52       -0.63     10.59 o 
  12   1  12        1.34       -5.53      7.56 o 
  13   1  12        1.76       -2.69     10.33 o 
  14   1  12        1.35      -37.51     19.87 o 
 -14   2  12        3.15        1.35      5.28 o 
 -13   2  12        0.10       -3.23      7.67 o 
 -12   2  12        0.72       -0.19      6.38 o 
 -11   2  12        2.29       -7.20      6.09 o 
 -10   2  12       10.81       19.62     12.24 o 
  -9   2  12       79.92       78.01     13.12 o 
  -8   2  12        4.62       -6.20      6.14 o 
  -7   2  12      288.14      307.09     33.37 o 
  -6   2  12      101.54      118.99     13.81 o 
  -5   2  12       39.77       20.65     10.60 o 
  -4   2  12       71.36       90.51     13.17 o 
  -3   2  12       21.38       19.92      7.29 o 
  -2   2  12      399.50      417.07     38.38 o 
  -1   2  12        9.19       15.21      4.87 o 
   0   2  12      149.17      158.75     17.31 o 
   1   2  12       93.72      106.76     15.91 o 
   2   2  12      260.28      299.76     29.66 o 
   3   2  12        4.25       -1.46      7.28 o 
   4   2  12       22.08       13.89      8.10 o 
   5   2  12      262.25      251.96     21.18 o 
   6   2  12        0.50        4.27      6.32 o 
   7   2  12        0.01       -4.75      5.16 o 
   8   2  12       24.50       30.55      7.64 o 
   9   2  12       14.40        5.94      9.58 o 
  10   2  12        0.04       -1.28      4.85 o 
  11   2  12       24.62       18.42     14.71 o 
  12   2  12       12.59       10.15      9.74 o 
  13   2  12        8.77        6.92      7.50 o 
 -13   3  12        0.06        0.93      6.68 o 
 -12   3  12        0.03      -13.11      6.55 o 
 -11   3  12        7.09       15.13      9.65 o 
 -10   3  12       10.33       28.56     10.29 o 
  -9   3  12       34.03       37.16     10.14 o 
  -8   3  12        0.63        7.43      8.26 o 
  -7   3  12      246.05      317.52     35.34 o 
  -6   3  12      391.24      455.59     46.14 o 
  -5   3  12       93.71      112.25     13.93 o 
  -4   3  12       35.32       20.02      9.47 o 
  -3   3  12       14.69        8.50      8.40 o 
  -2   3  12        8.53       -0.45      4.02 o 
  -1   3  12        9.04        0.13     10.67 o 
   0   3  12      117.91      140.45     13.52 o 
   1   3  12      181.77       95.22     47.41 o 
   2   3  12       28.65       30.55      8.95 o 
   3   3  12      234.68      225.97     25.91 o 
   4   3  12      167.61      163.28     19.57 o 
   5   3  12       17.08       21.98      8.70 o 
   6   3  12        0.61        2.22      4.86 o 
   7   3  12        2.24        0.24      7.36 o 
   8   3  12        0.67       -2.23      6.58 o 
   9   3  12        0.15       -1.83      6.86 o 
  10   3  12       42.85       53.64     14.42 o 
  11   3  12       30.66       26.21     14.07 o 
  12   3  12        4.47       -8.31     11.33 o 
 -11   4  12        0.80        5.05      6.71 o 
 -10   4  12        1.44       -1.19      6.76 o 
  -9   4  12        0.29      -11.06     12.11 o 
  -8   4  12        7.20        3.06      7.80 o 
  -7   4  12        4.81       -3.51      7.41 o 
  -6   4  12        0.05       -1.25      5.41 o 
  -5   4  12       10.54        6.58      5.28 o 
  -4   4  12       75.72       92.78     11.96 o 
  -3   4  12       78.91       83.11      9.37 o 
  -2   4  12        6.59       13.89      5.53 o 
  -1   4  12        0.01       -2.01      5.14 o 
   0   4  12       60.44       65.43      9.72 o 
   1   4  12       13.41       11.69      7.10 o 
   2   4  12       16.45        9.36      6.91 o 
   3   4  12       13.22       14.63      6.95 o 
   4   4  12        0.57       -4.43      8.82 o 
   5   4  12        1.30       -1.01      7.62 o 
   6   4  12       13.13       21.20      8.31 o 
   7   4  12       14.15        4.82      8.43 o 
   8   4  12        1.05       -8.30      6.14 o 
   9   4  12        0.01        3.69      7.96 o 
  10   4  12        0.33      -11.47     15.32 o 
  11   4  12        1.00       -6.09      8.75 o 
  -9   5  12        1.74       11.66      6.53 o 
  -8   5  12        1.35       -5.41      5.45 o 
  -7   5  12        4.80        2.02      9.94 o 
  -6   5  12       11.27       16.57      9.94 o 
  -5   5  12       10.93       -2.20      7.16 o 
  -4   5  12       19.50       18.12      9.37 o 
  -3   5  12       13.86        4.26      5.67 o 
  -2   5  12       22.73       11.97      7.39 o 
  -1   5  12        0.01        0.64      3.63 o 
   0   5  12        2.11       -7.41      8.01 o 
   1   5  12       77.37       96.69     19.07 o 
   2   5  12       36.62       57.65     13.14 o 
   3   5  12        0.00        6.73      5.30 o 
   4   5  12        6.85       10.17     10.29 o 
   5   5  12        0.15       -2.22      5.80 o 
   6   5  12       18.54       22.36      7.78 o 
   7   5  12        1.28        6.93      7.62 o 
   8   5  12        1.94       -2.35      8.39 o 
   9   5  12        0.43      -13.60     25.53 o 
  -6   6  12        0.30       -1.07     10.88 o 
  -5   6  12        0.33        8.08      8.50 o 
  -4   6  12        0.00        1.33      5.39 o 
  -3   6  12        0.24       11.09      8.75 o 
  -2   6  12        0.61        3.48      8.82 o 
  -1   6  12        1.67       -3.54     10.81 o 
   0   6  12        2.95        3.78      8.31 o 
   1   6  12        2.74        9.29     10.24 o 
   2   6  12        0.69       -4.46      6.69 o 
   3   6  12        5.54        3.97      8.64 o 
   4   6  12        0.11       -8.70      6.12 o 
   5   6  12        0.19      -16.41     14.09 o 
   6   6  12        0.00       -7.85      6.75 o 
 -13   0  13        1.60       11.00      6.41 o 
 -11   0  13       64.79       59.25     43.56 o 
  -9   0  13       45.86       16.90     11.37 o 
  -7   0  13       26.88       13.44     16.91 o 
  -5   0  13      120.81      156.98     21.46 o 
  -3   0  13      252.29      254.88     22.00 o 
  -1   0  13      166.72      137.98     22.44 o 
   1   0  13      349.86      309.39     25.25 o 
   3   0  13       50.20       50.62     14.23 o 
   5   0  13      611.48      642.44     90.75 o 
   7   0  13        0.02       11.57     15.80 o 
   9   0  13        0.38       -9.03     12.12 o 
  11   0  13       35.83       19.50     26.96 o 
  13   0  13        2.08       -5.09     11.33 o 
 -14   1  13        0.49       -5.78      5.40 o 
 -13   1  13        2.09        0.93      6.51 o 
 -12   1  13        0.03      -10.43      5.22 o 
 -11   1  13        2.49       11.71      8.27 o 
 -10   1  13       33.11       29.50      7.97 o 
  -9   1  13       11.13       19.58      9.87 o 
  -8   1  13        4.20        2.60      7.12 o 
  -7   1  13        7.74        3.26      7.04 o 
  -6   1  13        3.21       -2.28      5.87 o 
  -5   1  13      232.14      248.70     22.86 o 
  -4   1  13       18.00       14.54      6.97 o 
  -3   1  13        1.74       -2.97      4.93 o 
  -2   1  13       63.08       60.15      9.05 o 
  -1   1  13       41.90       34.94     11.05 o 
   0   1  13      841.77      916.40     69.16 o 
   1   1  13       77.29       73.14     10.15 o 
   2   1  13      150.98      154.24     14.02 o 
   3   1  13       64.79       69.41     10.98 o 
   4   1  13        0.24      -12.09      6.04 o 
   5   1  13        6.58       -0.94      7.27 o 
   6   1  13       28.61       42.44      8.34 o 
   7   1  13        1.70        6.76      8.33 o 
   8   1  13       21.82        7.63      7.69 o 
   9   1  13        0.02        4.07     13.16 o 
  10   1  13        3.11       -2.59      5.87 o 
  11   1  13       15.34       16.32      8.79 o 
  12   1  13        3.08       -7.20      7.61 o 
  13   1  13        0.05        7.50     14.68 o 
 -13   2  13        5.61        7.19      7.34 o 
 -12   2  13        0.67        1.29      7.38 o 
 -11   2  13        0.19       -7.16      6.29 o 
 -10   2  13        6.24        7.79     11.90 o 
  -9   2  13       12.13        2.94      8.76 o 
  -8   2  13       34.68       42.62     10.22 o 
  -7   2  13       63.03       78.42     10.54 o 
  -6   2  13       28.61       23.44      7.76 o 
  -5   2  13      544.27      547.87     58.32 o 
  -4   2  13        3.68       -2.27      5.37 o 
  -3   2  13        8.15       -4.42      3.67 o 
  -2   2  13       78.55       72.19     11.93 o 
  -1   2  13       37.26       42.57      8.97 o 
   0   2  13      122.50      150.94     17.92 o 
   1   2  13        0.17       -0.91      7.65 o 
   2   2  13      171.32      183.84     18.51 o 
   3   2  13       54.43       78.31     11.30 o 
   4   2  13        4.77        3.26      4.93 o 
   5   2  13       22.59       12.01      6.44 o 
   6   2  13       20.53        8.99      8.12 o 
   7   2  13        7.26       13.62      7.64 o 
   8   2  13        1.88       -7.18      7.00 o 
   9   2  13        1.49      -11.94      5.97 o 
  10   2  13        0.04       -3.63      8.26 o 
  11   2  13       45.53       56.17     13.78 o 
  12   2  13       35.33       48.09     11.91 o 
  13   2  13        0.32       -5.18     21.05 o 
 -12   3  13        7.02       -1.23      6.23 o 
 -11   3  13        0.44       -4.84      8.15 o 
 -10   3  13        0.59        5.50     10.44 o 
  -9   3  13       16.38       14.87      8.19 o 
  -8   3  13       33.18       33.58      8.65 o 
  -7   3  13       56.18       62.37     20.87 o 
  -6   3  13      101.51      103.23     13.90 o 
  -5   3  13        1.24       -3.23      4.79 o 
  -4   3  13      115.43      124.59     14.87 o 
  -3   3  13       82.05       96.13     14.68 o 
  -2   3  13        0.16       -5.09      3.76 o 
  -1   3  13        7.17        5.29      5.51 o 
   0   3  13        5.78        6.60      6.99 o 
   1   3  13       30.51       38.72      9.65 o 
   2   3  13      356.82      365.11     40.97 o 
   3   3  13       94.32      108.76     15.44 o 
   4   3  13       46.24       60.20     11.63 o 
   5   3  13        0.20       -3.64      7.38 o 
   6   3  13       14.46       10.35     11.35 o 
   7   3  13        0.16       -2.92      4.48 o 
   8   3  13        0.12       -2.50      7.95 o 
   9   3  13       15.76       31.27      8.91 o 
  10   3  13        1.54      -13.85     10.53 o 
  11   3  13        0.49       15.87      9.37 o 
  12   3  13        2.64      -15.02      9.13 o 
 -11   4  13        1.21       -2.06      5.89 o 
 -10   4  13        0.19        3.07      7.94 o 
  -9   4  13       11.12       -4.25     10.13 o 
  -8   4  13        2.89        4.07      8.24 o 
  -7   4  13        2.43        1.03      4.70 o 
  -6   4  13        1.89        1.09      5.60 o 
  -5   4  13       11.14       12.47      5.49 o 
  -4   4  13        8.29        3.19      5.63 o 
  -3   4  13      116.97      132.60     15.76 o 
  -2   4  13       60.76       44.04      9.13 o 
  -1   4  13       36.12       50.09     10.64 o 
   0   4  13       10.66       11.73      6.51 o 
   1   4  13        4.92        5.24      5.85 o 
   2   4  13       41.01       23.19     10.75 o 
   3   4  13       70.76       87.94     13.20 o 
   4   4  13        3.83       -2.14      8.63 o 
   5   4  13       62.33       40.93     13.67 o 
   6   4  13        9.99       18.15      8.17 o 
   7   4  13        4.65       -6.88      6.34 o 
   8   4  13       15.78       24.19      6.83 o 
   9   4  13       10.14        1.67      8.63 o 
  10   4  13        0.41        1.98     12.10 o 
  -9   5  13        0.17       -7.95      4.93 o 
  -8   5  13        0.38       -7.01      5.54 o 
  -7   5  13        1.30        3.24      9.34 o 
  -6   5  13        1.03       -1.39      8.48 o 
  -5   5  13        4.79       11.63      8.27 o 
  -4   5  13       19.10        2.51      6.56 o 
  -3   5  13        7.87       -0.27      6.37 o 
  -2   5  13       12.24       16.06      9.95 o 
  -1   5  13        1.67       -2.11      7.96 o 
   0   5  13       47.86       33.97     18.56 o 
   1   5  13        0.40        3.68      6.79 o 
   2   5  13        0.17       -6.38      7.03 o 
   3   5  13       40.57       58.76     14.12 o 
   4   5  13       10.69       14.73     10.54 o 
   5   5  13       26.02       23.59      9.07 o 
   6   5  13        0.35      -10.32      5.76 o 
   7   5  13        5.04        2.90     14.05 o 
   8   5  13        0.42        1.80      9.08 o 
  -6   6  13        4.32      -15.10      9.43 o 
  -5   6  13        0.03      -24.57     21.60 o 
  -4   6  13        0.03       -1.57      8.87 o 
  -3   6  13        4.57        2.71     13.55 o 
  -2   6  13        0.80        3.55     13.32 o 
  -1   6  13        2.08        1.88      7.86 o 
   0   6  13        1.29       -3.95      5.63 o 
   1   6  13        0.21        7.67      7.31 o 
   2   6  13        2.56        1.44     10.07 o 
   3   6  13        0.18      -12.18      8.45 o 
   4   6  13        0.14      -12.35      6.17 o 
   5   6  13        2.02      -16.52      8.26 o 
 -14   0  14       13.44        6.79     15.29 o 
 -12   0  14        0.04      -14.83      7.41 o 
 -10   0  14      111.73       91.80     26.14 o 
  -8   0  14      186.69      261.67     40.22 o 
  -6   0  14      160.88      203.56     30.21 o 
  -4   0  14       83.73      130.58     18.66 o 
  -2   0  14       47.45       51.98     12.08 o 
   0   0  14      824.37      729.67    206.22 o 
   2   0  14       66.61       61.44     12.79 o 
   4   0  14      202.78      234.58     27.69 o 
   6   0  14      131.55      156.16     23.88 o 
   8   0  14        2.09        1.24      5.96 o 
  10   0  14       12.94       17.69      8.07 o 
  12   0  14       47.68       69.25     29.81 o 
 -13   1  14        0.41        2.64      4.91 o 
 -12   1  14        1.24       -8.22      8.41 o 
 -11   1  14       17.07       12.74      7.19 o 
 -10   1  14       48.21       62.10     13.63 o 
  -9   1  14        6.61        8.38     11.50 o 
  -8   1  14      169.43      248.09     27.61 o 
  -7   1  14       22.78        9.41      7.31 o 
  -6   1  14       32.15       40.89     17.03 o 
  -5   1  14      169.04      171.83     16.35 o 
  -4   1  14       98.43      122.14     11.93 o 
  -3   1  14      176.96      187.58     17.87 o 
  -2   1  14      223.26      230.95     21.82 o 
  -1   1  14      181.34      195.18     17.46 o 
   0   1  14      337.78      345.20     33.76 o 
   1   1  14       14.78       16.99      5.24 o 
   2   1  14        5.96        0.92      4.44 o 
   3   1  14       12.06       -0.24      6.97 o 
   4   1  14        0.01        1.57      5.05 o 
   5   1  14        2.37       11.27      6.15 o 
   6   1  14       17.59       18.17      5.73 o 
   7   1  14       31.47       32.30      9.21 o 
   8   1  14        0.76       -4.67      7.90 o 
   9   1  14        0.99        2.48      7.53 o 
  10   1  14        6.47        3.46      5.70 o 
  11   1  14        2.90       -7.35      7.88 o 
  12   1  14        0.96      -14.46      7.97 o 
  13   1  14       10.28       -1.29     13.62 o 
 -13   2  14        0.67       -5.37      8.18 o 
 -12   2  14        9.83        1.20      6.89 o 
 -11   2  14        0.04        0.04     10.69 o 
 -10   2  14       10.08        3.81      6.27 o 
  -9   2  14        2.31        0.67      5.91 o 
  -8   2  14        9.42        8.59      6.10 o 
  -7   2  14        3.66       -8.13      5.49 o 
  -6   2  14        2.49       13.90      8.07 o 
  -5   2  14        5.47       -4.02      5.92 o 
  -4   2  14       33.06       28.53      9.05 o 
  -3   2  14       27.98       27.32      7.29 o 
  -2   2  14       11.22       10.43      7.23 o 
  -1   2  14        2.54        4.03      7.20 o 
   0   2  14       59.34       83.24     10.17 o 
   1   2  14      105.46      114.22     14.29 o 
   2   2  14       54.21       78.49     10.19 o 
   3   2  14       25.23       19.03     10.10 o 
   4   2  14       40.17       25.72     10.01 o 
   5   2  14        3.85       -5.96      5.31 o 
   6   2  14        9.18        5.74      7.54 o 
   7   2  14       17.73        9.52     12.01 o 
   8   2  14        8.75        7.19      7.98 o 
   9   2  14        2.72       -1.10     13.76 o 
  10   2  14        5.26      -15.54     11.39 o 
  11   2  14        1.75        6.05     11.77 o 
  12   2  14        6.16        8.06     11.32 o 
 -12   3  14        0.80       19.67      8.35 o 
 -11   3  14        0.08       -6.75      6.54 o 
 -10   3  14        0.42       -7.81      9.93 o 
  -9   3  14        0.52       -0.20      8.08 o 
  -8   3  14       36.53       63.79     14.12 o 
  -7   3  14       73.70       62.47     18.72 o 
  -6   3  14        6.64        7.66     10.50 o 
  -5   3  14      123.99      176.43     19.53 o 
  -4   3  14      173.62      201.80     19.74 o 
  -3   3  14      122.01      125.43     15.51 o 
  -2   3  14       19.62       15.72      7.07 o 
  -1   3  14        7.72       -6.62      8.23 o 
   0   3  14       12.47       14.56      7.08 o 
   1   3  14      195.79      186.39     22.35 o 
   2   3  14        4.93       14.58      6.21 o 
   3   3  14       74.15      124.99     15.92 o 
   4   3  14       24.92       23.79      9.08 o 
   5   3  14       14.54       11.75      7.48 o 
   6   3  14        0.39       -3.16      7.77 o 
   7   3  14        0.64       -3.40      5.56 o 
   8   3  14        0.00        3.65      6.65 o 
   9   3  14       18.10        4.04     10.48 o 
  10   3  14        1.18      -15.58     12.35 o 
  11   3  14        0.09      -17.56      9.47 o 
 -11   4  14        0.48       -6.77     11.17 o 
 -10   4  14        1.46        3.19     12.29 o 
  -9   4  14        0.33       -8.28     11.15 o 
  -8   4  14        0.15       -5.68      9.67 o 
  -7   4  14        0.27       -5.52      5.38 o 
  -6   4  14       28.26       50.08     13.04 o 
  -5   4  14       49.03       54.72     11.76 o 
  -4   4  14       10.87       21.40      6.88 o 
  -3   4  14       88.37       86.14     15.79 o 
  -2   4  14       21.87       28.68      8.73 o 
  -1   4  14        5.51        4.02      8.84 o 
   0   4  14        3.37        6.11      6.40 o 
   1   4  14      200.10      223.56     28.28 o 
   2   4  14        2.62       -1.63      7.93 o 
   3   4  14       13.07       12.63      8.31 o 
   4   4  14       32.86       44.39     10.80 o 
   5   4  14        0.70       -6.09      5.97 o 
   6   4  14        1.48       -1.16      5.74 o 
   7   4  14        1.01       -5.47      7.76 o 
   8   4  14        0.02      -10.01      9.04 o 
   9   4  14        0.15       -8.59     11.80 o 
  10   4  14        2.22        8.62     19.17 o 
  -8   5  14        1.13       -7.80      4.82 o 
  -7   5  14        4.50       -1.38      8.73 o 
  -6   5  14        5.55       11.01      6.90 o 
  -5   5  14        1.39        3.03      3.69 o 
  -4   5  14        0.05       -5.47      6.42 o 
  -3   5  14        0.09       -1.40      5.86 o 
  -2   5  14        4.38       -4.94      6.84 o 
  -1   5  14       54.81       40.88     12.35 o 
   0   5  14       24.38       50.61     12.74 o 
   1   5  14        5.10        1.10      5.44 o 
   2   5  14        6.68       -0.15      5.30 o 
   3   5  14        3.07        9.61      8.95 o 
   4   5  14        6.12        0.81     13.19 o 
   5   5  14        0.83       -9.62      5.94 o 
   6   5  14        5.13        8.35     11.71 o 
   7   5  14        2.33       -0.18      7.40 o 
   8   5  14        0.26       -4.51     15.99 o 
  -5   6  14        0.03       -2.92     13.07 o 
  -4   6  14        0.31       -4.35     10.26 o 
  -3   6  14        2.04       -3.69      9.47 o 
  -2   6  14        4.42       -3.39      9.25 o 
  -1   6  14        2.80       12.10      8.23 o 
   0   6  14        0.09       -3.66      6.63 o 
   1   6  14        0.00      -12.03     11.49 o 
   2   6  14        0.02       -8.01      8.74 o 
   3   6  14        1.02       -0.76     11.81 o 
   4   6  14        1.57       -3.29     10.27 o 
 -13   0  15        3.67        2.60      9.63 o 
 -11   0  15        0.47       -2.42      9.41 o 
  -9   0  15        0.22       -4.12     24.45 o 
  -7   0  15        0.18      -16.62      8.31 o 
  -5   0  15      245.29      299.29     47.25 o 
  -3   0  15      128.43      136.69     18.54 o 
  -1   0  15        0.96       -9.46      7.07 o 
   1   0  15      431.29      337.12     46.85 o 
   3   0  15      108.75      125.85     16.24 o 
   5   0  15      116.64      146.00     27.06 o 
   7   0  15       35.00       38.06     15.77 o 
   9   0  15       43.18       85.64     24.38 o 
  11   0  15       36.52       15.29     33.73 o 
  13   0  15        0.95      -11.99     20.70 o 
 -13   1  15        1.40       -5.76      6.70 o 
 -12   1  15        0.33        3.60      9.02 o 
 -11   1  15        3.91       -2.82      5.19 o 
 -10   1  15        5.25       -2.41      5.80 o 
  -9   1  15        1.07        1.68      8.72 o 
  -8   1  15      576.16      632.60     91.68 o 
  -7   1  15        2.85       -7.87      8.07 o 
  -6   1  15       82.65       76.41     11.37 o 
  -5   1  15       24.45        4.92      8.06 o 
  -4   1  15       21.99        6.87      8.35 o 
  -3   1  15       74.24       81.87      9.89 o 
  -2   1  15        9.32        2.22      5.89 o 
  -1   1  15        1.29       -9.08      4.54 o 
   0   1  15        0.82        0.69      5.26 o 
   1   1  15       65.72       77.82      9.79 o 
   2   1  15       20.37       16.75      5.83 o 
   3   1  15       26.90       26.47     11.04 o 
   4   1  15        4.95       14.02      5.14 o 
   5   1  15       16.39        5.57      5.70 o 
   6   1  15        1.62       -6.76      5.22 o 
   7   1  15        0.07      -11.96      5.98 o 
   8   1  15        0.40        2.98      7.60 o 
   9   1  15        1.87       -8.96      8.04 o 
  10   1  15        1.45        7.37      9.68 o 
  11   1  15        5.47       -1.23     12.30 o 
  12   1  15        2.55      -12.25      9.31 o 
 -13   2  15        0.03      -13.63     19.14 o 
 -12   2  15        0.01      -15.42      8.62 o 
 -11   2  15        6.34       -0.52      7.00 o 
 -10   2  15        0.59       -5.59      8.57 o 
  -9   2  15        2.56       -5.82      6.61 o 
  -8   2  15       37.69       24.70     14.20 o 
  -7   2  15       29.27       55.36     12.32 o 
  -6   2  15        0.83      -15.73      7.86 o 
  -5   2  15      170.39      210.63     23.08 o 
  -4   2  15       42.20       26.83     10.80 o 
  -3   2  15        0.59       -3.78      5.15 o 
  -2   2  15       30.19       34.00      7.43 o 
  -1   2  15        1.53       -1.45      4.99 o 
   0   2  15        6.62       15.84      7.54 o 
   1   2  15        2.27        1.82      5.70 o 
   2   2  15      115.73      133.53     17.11 o 
   3   2  15      754.42      721.57    112.48 o 
   4   2  15      151.35      164.70     19.43 o 
   5   2  15       17.04       13.03      7.94 o 
   6   2  15       18.17       22.49      6.13 o 
   7   2  15        0.17       -0.18      6.27 o 
   8   2  15        0.80        2.80     11.98 o 
   9   2  15        7.63        8.41      6.59 o 
  10   2  15       17.14       11.07     15.97 o 
  11   2  15        3.13        7.65     13.35 o 
  12   2  15        6.07       -2.84     10.87 o 
 -12   3  15        2.54        2.80      9.88 o 
 -11   3  15        0.20       -0.74      6.77 o 
 -10   3  15        6.47       10.84      7.52 o 
  -9   3  15        1.52      -10.82     10.51 o 
  -8   3  15       11.61        6.17      7.88 o 
  -7   3  15        3.12       10.08      7.32 o 
  -6   3  15       11.97       11.61      8.58 o 
  -5   3  15       39.79       44.44      9.60 o 
  -4   3  15        7.69        1.17      4.95 o 
  -3   3  15       40.62       26.33     10.88 o 
  -2   3  15       22.23       20.54      8.67 o 
  -1   3  15       12.92        5.91      5.98 o 
   0   3  15        2.49        5.46      5.95 o 
   1   3  15       55.84      108.75     14.37 o 
   2   3  15        3.21      -10.50      5.25 o 
   3   3  15        1.34       -5.73      5.69 o 
   4   3  15       17.15        5.71      7.42 o 
   5   3  15       12.72        4.33      9.43 o 
   6   3  15        1.14       -0.31      7.79 o 
   7   3  15       18.29       26.11      6.92 o 
   8   3  15        1.23       -6.57      4.65 o 
   9   3  15        0.63        2.73     12.73 o 
  10   3  15        1.76        0.86     10.30 o 
  11   3  15        0.17      -17.48     13.17 o 
 -10   4  15        2.06        3.59      9.67 o 
  -9   4  15        0.81      -12.92      6.46 o 
  -8   4  15        0.08       -2.05      6.27 o 
  -7   4  15        2.99        3.18      5.36 o 
  -6   4  15       16.22        1.00      8.28 o 
  -5   4  15       86.77       77.74     17.23 o 
  -4   4  15        1.07        5.12      4.61 o 
  -3   4  15       35.72       48.23     15.21 o 
  -2   4  15       10.53       11.73      6.91 o 
  -1   4  15       49.73       42.07     13.38 o 
   0   4  15       36.00       36.37     11.14 o 
   1   4  15       65.33       83.16     15.59 o 
   2   4  15       13.35       13.15      9.18 o 
   3   4  15        2.61        8.49      9.29 o 
   4   4  15        1.43       -2.29      9.52 o 
   5   4  15        0.04       -3.51      9.79 o 
   6   4  15        9.46       11.02      7.92 o 
   7   4  15        0.17       -1.12      6.77 o 
   8   4  15        0.68        9.67     10.00 o 
   9   4  15        0.00        2.07     14.09 o 
  -8   5  15        2.25       -5.43     10.72 o 
  -7   5  15        0.03        2.03     12.30 o 
  -6   5  15        1.63       -4.24      8.22 o 
  -5   5  15        0.07       -2.05      5.42 o 
  -4   5  15        0.08        2.93     13.23 o 
  -3   5  15        8.39       -3.96      7.68 o 
  -2   5  15        1.45       -1.73      5.35 o 
  -1   5  15       17.99        1.47      9.40 o 
   0   5  15       13.46       11.46     10.62 o 
   1   5  15        0.30        6.98     14.00 o 
   2   5  15       14.33       -9.24      6.41 o 
   3   5  15        1.89       -4.82     11.32 o 
   4   5  15        1.48        8.05      7.17 o 
   5   5  15       11.11        7.38      8.15 o 
   6   5  15        0.37       -5.45     12.17 o 
   7   5  15        0.03      -12.30     19.58 o 
  -4   6  15        0.39        2.27     11.64 o 
  -3   6  15        3.40       -7.78     13.29 o 
  -2   6  15        0.13        0.43      5.98 o 
  -1   6  15        2.50       -6.09     12.85 o 
   0   6  15        2.97        5.21      9.08 o 
   1   6  15        0.27       -2.48      5.63 o 
   2   6  15        0.41        1.05     13.50 o 
   3   6  15        3.10      -10.22     20.07 o 
 -12   0  16        3.67        3.84      7.03 o 
 -10   0  16        0.24       -6.14      8.14 o 
  -8   0  16       34.19       28.31     19.51 o 
  -6   0  16      404.71      530.84     83.03 o 
  -4   0  16       10.42        5.09     10.27 o 
  -2   0  16      130.62      114.45     15.01 o 
   0   0  16       12.24       -1.35     11.23 o 
   2   0  16      199.22      190.00     22.51 o 
   4   0  16        0.25       -0.67      4.48 o 
   6   0  16       31.00        0.50     16.55 o 
   8   0  16        0.32      -17.21     13.25 o 
  10   0  16        1.99       -2.11     16.42 o 
  12   0  16        0.88       -3.20     13.29 o 
 -13   1  16        0.01       -6.31      3.16 o 
 -12   1  16        2.40       -3.69      7.53 o 
 -11   1  16        2.76       -0.45      6.44 o 
 -10   1  16        2.16      -12.15      6.08 o 
  -9   1  16        8.36        6.61      5.82 o 
  -8   1  16        8.10       -3.75      6.17 o 
  -7   1  16       59.26       71.80     12.61 o 
  -6   1  16        3.59        1.09      5.05 o 
  -5   1  16        7.71        4.30      6.07 o 
  -4   1  16        0.08       -5.98      9.03 o 
  -3   1  16       32.21       26.85      8.69 o 
  -2   1  16      151.79      169.32     20.78 o 
  -1   1  16       74.10      101.38     10.92 o 
   0   1  16       18.45       22.15      7.82 o 
   1   1  16       13.96        4.58      7.16 o 
   2   1  16       77.04       86.03     13.99 o 
   3   1  16       59.06       54.61     11.54 o 
   4   1  16       42.40       42.95      8.90 o 
   5   1  16       29.23       25.09      9.96 o 
   6   1  16        0.44        3.81      6.93 o 
   7   1  16        5.03        6.01      7.52 o 
   8   1  16        4.93        8.55      7.09 o 
   9   1  16        4.58       -8.83      9.17 o 
  10   1  16        0.50        1.14      7.71 o 
  11   1  16        3.65        5.20     11.74 o 
  12   1  16        0.32       -8.57     22.24 o 
 -12   2  16        1.93       12.29      8.47 o 
 -11   2  16        0.27        0.65      7.66 o 
 -10   2  16       12.07        0.12      7.42 o 
  -9   2  16        7.30        0.88      6.14 o 
  -8   2  16        0.68       -4.48      5.53 o 
  -7   2  16       20.65       13.87     17.51 o 
  -6   2  16        2.22       -7.70      7.71 o 
  -5   2  16       45.07       31.45     12.84 o 
  -4   2  16      200.07      250.59     26.72 o 
  -3   2  16        4.96        3.47      5.47 o 
  -2   2  16       67.38       82.18     10.62 o 
  -1   2  16       47.97       42.63     12.28 o 
   0   2  16        2.76        6.80      7.56 o 
   1   2  16       15.89        6.45      6.43 o 
   2   2  16       29.06       32.32     10.50 o 
   3   2  16       34.54       44.34     11.11 o 
   4   2  16        8.67        3.56      8.02 o 
   5   2  16       36.98       32.95      9.17 o 
   6   2  16       12.62        9.53     10.57 o 
   7   2  16        9.06        1.38      6.47 o 
   8   2  16        2.55       -4.00      6.10 o 
   9   2  16        3.95        3.97      7.64 o 
  10   2  16        6.15      -10.10      9.23 o 
  11   2  16        8.39       -1.49     10.33 o 
 -11   3  16        0.18      -12.12      6.45 o 
 -10   3  16        0.75       15.61      9.63 o 
  -9   3  16        0.38        1.51     12.71 o 
  -8   3  16        6.70        1.88      8.43 o 
  -7   3  16        5.46        5.97      7.48 o 
  -6   3  16       14.84       21.00      7.60 o 
  -5   3  16        0.21       -9.06      6.68 o 
  -4   3  16        0.23       -2.79      6.83 o 
  -3   3  16       94.07      104.07     13.91 o 
  -2   3  16       44.73       44.11     12.06 o 
  -1   3  16       16.10       10.74      8.85 o 
   0   3  16        4.52       12.96      9.20 o 
   1   3  16       17.12        6.07      9.32 o 
   2   3  16      121.28      162.15     20.37 o 
   3   3  16        5.52        3.09      6.91 o 
   4   3  16       46.88       63.77     13.73 o 
   5   3  16       21.74       24.44     13.79 o 
   6   3  16       60.11       70.00     17.05 o 
   7   3  16        5.37       -7.00     12.85 o 
   8   3  16        1.55        1.10      8.93 o 
   9   3  16        5.18       18.35      9.16 o 
  10   3  16        0.05       -0.95     11.42 o 
 -10   4  16        8.62        9.18      7.23 o 
  -9   4  16        0.06       -7.59      7.69 o 
  -8   4  16        0.38        1.04      6.39 o 
  -7   4  16        0.12       -8.05      5.16 o 
  -6   4  16        6.38        0.82      4.57 o 
  -5   4  16        6.06        8.63      6.60 o 
  -4   4  16        2.81        5.69     12.18 o 
  -3   4  16       10.51       17.71     10.26 o 
  -2   4  16        0.27       -3.17      6.44 o 
  -1   4  16       17.46       22.94      9.77 o 
   0   4  16       73.97      105.95     25.74 o 
   1   4  16        2.25      -14.05      7.02 o 
   2   4  16       74.54       97.05     20.44 o 
   3   4  16        4.24        6.69      6.56 o 
   4   4  16        0.00       -8.73      8.86 o 
   5   4  16       20.09       24.98     15.50 o 
   6   4  16        0.02      -10.65      9.17 o 
   7   4  16        1.10      -17.67     12.24 o 
   8   4  16        2.21       -0.32     13.65 o 
   9   4  16        1.79      -17.78     11.99 o 
  -7   5  16        2.54      -16.66     33.17 o 
  -6   5  16        8.99       -4.51     17.32 o 
  -5   5  16        2.44       -7.21      7.30 o 
  -4   5  16        2.88       -5.49      7.97 o 
  -3   5  16        7.53        5.41      9.77 o 
  -2   5  16        4.04        1.69     11.03 o 
  -1   5  16        5.15       -8.41      7.56 o 
   0   5  16        3.19       11.25      8.04 o 
   1   5  16       18.12        8.63     10.02 o 
   2   5  16        0.11      -11.00     14.00 o 
   3   5  16        5.95       -2.66      7.36 o 
   4   5  16        7.96       -1.44      8.12 o 
   5   5  16        0.89       -2.43      8.60 o 
   6   5  16        1.14      -10.95      8.29 o 
  -1   6  16        2.14      -10.41     14.22 o 
   0   6  16        0.90      -10.94     10.10 o 
   1   6  16        0.36       -6.10      7.55 o 
 -11   0  17        0.35        7.94      7.00 o 
  -9   0  17        0.33      -15.04      7.52 o 
  -7   0  17      573.20      575.61    171.50 o 
  -5   0  17       87.93      110.01     37.21 o 
  -3   0  17       35.25       16.41      7.54 o 
  -1   0  17       49.94       51.62     18.48 o 
   1   0  17      566.10      537.69     86.99 o 
   3   0  17        9.01        5.05      7.82 o 
   5   0  17      137.53      137.74     19.82 o 
   7   0  17        1.98       -6.37      9.31 o 
   9   0  17        1.92        0.00     19.07 o 
  11   0  17       26.77       11.05     17.70 o 
 -12   1  17        0.01       -6.64      4.57 o 
 -11   1  17        1.12       -6.77      3.87 o 
 -10   1  17        4.89        5.23      8.49 o 
  -9   1  17        1.02       -7.61      5.27 o 
  -8   1  17       34.89       63.45     13.70 o 
  -7   1  17        4.25       -4.86      6.85 o 
  -6   1  17       88.85       95.34     13.05 o 
  -5   1  17        4.37        4.44      7.42 o 
  -4   1  17       17.30       17.84      6.42 o 
  -3   1  17       28.35       27.98      7.66 o 
  -2   1  17      139.47      164.43     18.36 o 
  -1   1  17      125.17      135.28     19.69 o 
   0   1  17       46.73       43.23      9.62 o 
   1   1  17       47.56       28.85     11.03 o 
   2   1  17       42.32       41.41      8.20 o 
   3   1  17       31.27       18.63      7.20 o 
   4   1  17       53.85       55.35      8.83 o 
   5   1  17       28.51       10.83      9.58 o 
   6   1  17       57.10       40.74     14.55 o 
   7   1  17        2.65        0.69      5.27 o 
   8   1  17        3.24       -5.46      9.85 o 
   9   1  17        2.17       -5.52      8.51 o 
  10   1  17        8.97       -1.95     12.06 o 
  11   1  17        4.91       12.25     16.68 o 
 -12   2  17        0.24       -8.34      5.44 o 
 -11   2  17        0.24        0.89      5.33 o 
 -10   2  17        3.11        1.21      6.49 o 
  -9   2  17        1.04       -5.24      5.34 o 
  -8   2  17        0.53       -0.72      6.58 o 
  -7   2  17       11.10       21.16     13.76 o 
  -6   2  17        0.49        2.08      6.64 o 
  -5   2  17        9.02       -2.58      5.83 o 
  -4   2  17      109.52       86.79     24.72 o 
  -3   2  17       27.25       17.32      7.45 o 
  -2   2  17       40.90       72.49     10.12 o 
  -1   2  17        6.45       12.97      6.35 o 
   0   2  17        0.34       11.64     13.53 o 
   1   2  17       25.71       14.85     10.85 o 
   2   2  17      154.23      171.26     19.96 o 
   3   2  17        4.49        8.79      9.00 o 
   4   2  17       83.44       84.28     11.59 o 
   5   2  17       14.04        3.64      9.69 o 
   6   2  17        0.33       -5.10      9.40 o 
   7   2  17        7.09       -4.03      6.99 o 
   8   2  17        0.29       -4.53      9.54 o 
   9   2  17        2.70        2.92      9.05 o 
  10   2  17        4.92       15.66      9.92 o 
  11   2  17        0.18      -12.93     12.39 o 
 -11   3  17        7.85        6.62      8.04 o 
 -10   3  17        2.43       -5.56      6.10 o 
  -9   3  17        2.80       -3.62      6.71 o 
  -8   3  17       11.57        2.58     11.68 o 
  -7   3  17        0.01      -10.77      5.39 o 
  -6   3  17       18.19       14.83      8.16 o 
  -5   3  17       23.32       22.54      7.53 o 
  -4   3  17       11.60        7.83      6.52 o 
  -3   3  17       22.44       41.85      8.82 o 
  -2   3  17       12.95        7.50      8.26 o 
  -1   3  17       10.31       -6.42     10.01 o 
   0   3  17        0.37       -4.45      8.67 o 
   1   3  17       69.97       53.13     13.99 o 
   2   3  17        0.71       -2.86      8.97 o 
   3   3  17       13.48       11.42     11.98 o 
   4   3  17       52.16       31.09     14.37 o 
   5   3  17       15.28       23.74     10.43 o 
   6   3  17        2.22       -2.32      9.65 o 
   7   3  17        0.93       -5.05      9.44 o 
   8   3  17        0.02      -16.08     10.67 o 
   9   3  17        0.13      -14.31     12.38 o 
  10   3  17        2.96      -20.19     16.50 o 
  -9   4  17        1.45       -9.08      8.10 o 
  -8   4  17        5.70       -3.95      6.34 o 
  -7   4  17        0.97       -7.34      5.29 o 
  -6   4  17        1.17       -5.02      5.92 o 
  -5   4  17        2.14       -1.90      7.41 o 
  -4   4  17        0.06       -1.49      6.05 o 
  -3   4  17        9.92       19.24     10.12 o 
  -2   4  17        5.48      -11.52      7.68 o 
  -1   4  17       62.31       94.52     27.41 o 
   0   4  17       57.06       87.14     23.51 o 
   1   4  17       29.76        9.34     12.35 o 
   2   4  17        7.85       26.50     15.90 o 
   3   4  17        5.10       -5.75      7.13 o 
   4   4  17        1.23      -15.81      7.91 o 
   5   4  17        5.64        0.70     14.12 o 
   6   4  17        4.07      -22.44     13.89 o 
   7   4  17        0.06       -3.19     10.88 o 
   8   4  17        0.83        4.53     17.19 o 
  -6   5  17        0.91       -0.79      9.53 o 
  -5   5  17        0.68        1.12      9.45 o 
  -4   5  17        6.54        3.52      8.90 o 
  -3   5  17        6.45       14.37     10.13 o 
  -2   5  17        0.45       -9.05     11.78 o 
  -1   5  17        0.00        1.90     14.46 o 
   0   5  17        5.08        5.99     10.92 o 
   1   5  17        0.00       -4.49     12.75 o 
   2   5  17        6.32        9.00     11.69 o 
   3   5  17        0.02       -8.00      8.74 o 
   4   5  17        4.28        8.86     10.40 o 
   5   5  17        0.75      -24.04     16.73 o 
 -12   0  18        4.54        0.24      5.54 o 
 -10   0  18        0.44       -7.90      6.04 o 
  -8   0  18       57.73       44.32     27.51 o 
  -6   0  18       28.62       43.83     13.30 o 
  -4   0  18       29.59       46.18     13.72 o 
  -2   0  18       87.77      137.21     21.28 o 
   0   0  18      271.85      210.32     45.07 o 
   2   0  18        7.62      -15.48     11.21 o 
   4   0  18      128.54      116.03     20.12 o 
   6   0  18       29.87       31.17     25.79 o 
   8   0  18        6.54        6.57     17.79 o 
  10   0  18        1.85       -0.62     10.57 o 
 -12   1  18        0.00       -3.90      3.21 o 
 -11   1  18        1.75       -0.28      4.39 o 
 -10   1  18        0.34       -9.96      8.55 o 
  -9   1  18        2.94       -0.29      4.86 o 
  -8   1  18        0.92        7.70      7.23 o 
  -7   1  18        1.39        9.37      8.55 o 
  -6   1  18       31.13       47.13     10.71 o 
  -5   1  18      122.47      142.04     16.86 o 
  -4   1  18        5.47       -2.98      9.05 o 
  -3   1  18       16.36       27.59      7.01 o 
  -2   1  18      143.76      183.34     20.56 o 
  -1   1  18        7.64       -3.36      9.63 o 
   0   1  18        9.46        4.84      5.33 o 
   1   1  18       17.83       14.44      6.50 o 
   2   1  18       24.50       24.47      8.69 o 
   3   1  18       49.55       44.74     10.90 o 
   4   1  18       55.57       63.39     11.95 o 
   5   1  18       16.30        9.63     10.65 o 
   6   1  18       13.76       11.68      8.22 o 
   7   1  18        0.29       -4.81      5.66 o 
   8   1  18        2.80      -11.55      9.81 o 
   9   1  18        4.59        8.19     15.33 o 
  10   1  18        3.35       12.39     17.74 o 
  11   1  18        2.20       19.28     12.99 o 
 -11   2  18        0.72        3.62      4.39 o 
 -10   2  18        1.85       -1.48      4.88 o 
  -9   2  18        0.13       -2.63     11.13 o 
  -8   2  18        0.08       -7.80      5.55 o 
  -7   2  18        1.06       -4.98      8.25 o 
  -6   2  18        3.99       -7.44      6.56 o 
  -5   2  18      158.90      179.93     29.74 o 
  -4   2  18        9.69        1.98      5.00 o 
  -3   2  18        5.45        2.18      5.26 o 
  -2   2  18       66.30       84.21     13.56 o 
  -1   2  18       30.95       53.26     13.06 o 
   0   2  18        1.07      -10.23      6.22 o 
   1   2  18      128.99      145.78     19.74 o 
   2   2  18        0.09       -1.80      8.55 o 
   3   2  18       12.06       17.35      7.22 o 
   4   2  18        0.30      -13.37     14.06 o 
   5   2  18       35.79       32.64     12.44 o 
   6   2  18       21.24       29.01      8.73 o 
   7   2  18        1.06       -2.33      6.15 o 
   8   2  18        0.15      -12.57      6.28 o 
   9   2  18        0.23       -6.13     11.42 o 
  10   2  18        0.12        8.34     13.65 o 
 -10   3  18        2.41        0.71      6.73 o 
  -9   3  18        1.27       -1.22      7.79 o 
  -8   3  18       11.47        7.99     12.74 o 
  -7   3  18        0.01       -2.12      7.27 o 
  -6   3  18        3.07       13.56     10.37 o 
  -5   3  18       11.82        1.69      4.02 o 
  -4   3  18        0.19       -6.81      7.09 o 
  -3   3  18       64.72       53.36     11.41 o 
  -2   3  18        2.78        0.68     14.74 o 
  -1   3  18        1.35       -2.32      7.66 o 
   0   3  18        6.77       13.73     12.43 o 
   1   3  18        0.17        0.04     21.28 o 
   2   3  18       33.29       57.73     14.56 o 
   3   3  18       51.42       47.04     20.02 o 
   4   3  18        4.37       11.51      8.70 o 
   5   3  18        1.00       -5.00     13.08 o 
   6   3  18        8.32       17.66     14.91 o 
   7   3  18       10.44      -14.24      8.22 o 
   8   3  18        2.04        7.76     19.75 o 
   9   3  18        0.92       11.04     24.93 o 
  -8   4  18        4.60        1.15     13.64 o 
  -7   4  18        0.96        0.32      7.07 o 
  -6   4  18        3.59       -1.32      6.51 o 
  -5   4  18        0.11       -8.58     10.40 o 
  -4   4  18        4.65        7.28      8.78 o 
  -3   4  18        6.31        0.29     16.44 o 
  -2   4  18        1.69       -6.54      6.81 o 
  -1   4  18        0.16       -1.51      9.44 o 
   0   4  18       11.46        6.30     11.28 o 
   1   4  18        0.24        7.32     12.43 o 
   2   4  18       27.49       33.73     12.82 o 
   3   4  18        2.05        5.01      8.24 o 
   4   4  18       15.96       26.98     12.02 o 
   5   4  18        0.00      -15.14      9.29 o 
   6   4  18        0.04        7.25     19.34 o 
   7   4  18        0.69       25.60     14.28 o 
  -5   5  18        1.58       -3.68      7.35 o 
  -4   5  18        0.19      -12.76      7.00 o 
  -3   5  18        0.16       -5.46     11.24 o 
  -2   5  18        0.92       -6.82     10.38 o 
  -1   5  18        0.74      -14.59      7.29 o 
   0   5  18       13.54       29.78     11.75 o 
   1   5  18        1.26       -7.26      8.95 o 
   2   5  18        4.17       -8.51     14.57 o 
   3   5  18        4.22      -19.83     12.95 o 
   4   5  18       12.17        3.06     17.78 o 
 -11   0  19        0.32        4.56     10.30 o 
  -9   0  19        3.75       -7.80      8.72 o 
  -7   0  19       71.62       86.89     28.84 o 
  -5   0  19       20.02       26.40     16.56 o 
  -3   0  19       19.98       38.14     13.22 o 
  -1   0  19        1.37        9.93     18.81 o 
   1   0  19      259.91      274.40     40.09 o 
   3   0  19       16.13       12.36     15.64 o 
   5   0  19       27.88       67.28     18.16 o 
   7   0  19        2.40        7.33     10.71 o 
   9   0  19        6.91       -9.60     12.72 o 
 -11   1  19        1.76       -2.26      3.31 o 
 -10   1  19        4.42       -5.30      4.23 o 
  -9   1  19        0.73        1.94      4.74 o 
  -8   1  19        0.12       10.71      6.79 o 
  -7   1  19        0.48       -6.95      5.51 o 
  -6   1  19        7.45       -4.08      5.79 o 
  -5   1  19       41.52       45.84     10.59 o 
  -4   1  19        1.51        2.83      5.06 o 
  -3   1  19       22.85       20.88      9.02 o 
  -2   1  19       26.09       31.57     10.40 o 
  -1   1  19       23.90       15.41      6.65 o 
   0   1  19      103.51      105.66     13.24 o 
   1   1  19      161.46      170.97     19.33 o 
   2   1  19        0.65        2.96      5.11 o 
   3   1  19        2.28        0.62      4.80 o 
   4   1  19       60.99       46.98     11.75 o 
   5   1  19        2.23       -6.93      6.49 o 
   6   1  19        5.11        7.12      8.47 o 
   7   1  19        0.90        1.53      8.27 o 
   8   1  19        0.45       -9.20      8.81 o 
   9   1  19        0.28       -6.17      9.03 o 
  10   1  19        1.15       -5.37     11.33 o 
 -10   2  19        0.08       -7.89      4.53 o 
  -9   2  19        2.20       -0.80      5.22 o 
  -8   2  19       11.11       18.65      7.31 o 
  -7   2  19        6.81        2.57      7.28 o 
  -6   2  19        0.10      -11.15     11.02 o 
  -5   2  19       25.70       26.67      8.81 o 
  -4   2  19        1.66       -5.04      6.51 o 
  -3   2  19        2.74       10.44      7.85 o 
  -2   2  19       22.09       14.47      9.24 o 
  -1   2  19       74.38       87.17     16.76 o 
   0   2  19        2.97       -7.25      8.26 o 
   1   2  19        4.59       14.54      8.25 o 
   2   2  19       25.12       29.33     15.00 o 
   3   2  19        0.61       -1.38      6.74 o 
   4   2  19        0.13        9.28      8.63 o 
   5   2  19        3.95        4.51      7.57 o 
   6   2  19        1.31       -2.55      5.25 o 
   7   2  19        2.03        1.58      8.81 o 
   8   2  19        0.42      -14.28      8.10 o 
   9   2  19        0.19        2.49     13.72 o 
  10   2  19        0.44      -29.56     27.00 o 
  -9   3  19        0.03       -3.47      5.69 o 
  -8   3  19        0.45       -4.93      5.58 o 
  -7   3  19        1.64        7.93      7.39 o 
  -6   3  19        0.07        1.87      6.50 o 
  -5   3  19        0.03        8.65     10.58 o 
  -4   3  19        1.04       -2.24      6.59 o 
  -3   3  19        0.14      -10.54      9.77 o 
  -2   3  19        1.72       -7.39      7.36 o 
  -1   3  19        0.05       -2.58      8.52 o 
   0   3  19       11.00       12.69     10.32 o 
   1   3  19        0.03        1.12      8.48 o 
   2   3  19       23.21       12.23     12.11 o 
   3   3  19        3.47       -0.46      7.37 o 
   4   3  19        0.00        2.85     10.54 o 
   5   3  19       10.45       24.54     41.85 o 
   6   3  19       13.35       10.29     19.21 o 
   7   3  19       15.23       29.94     23.22 o 
   8   3  19        0.03       14.56     19.83 o 
  -7   4  19        7.74        0.67      6.97 o 
  -6   4  19        0.27       -1.64     11.25 o 
  -5   4  19        5.83        3.31      8.84 o 
  -4   4  19       22.37       48.22     15.14 o 
  -3   4  19        0.00       -7.44      8.67 o 
  -2   4  19        4.12        2.68      7.61 o 
  -1   4  19        2.00        3.33     12.34 o 
   0   4  19        1.91       -1.92      9.28 o 
   1   4  19        5.97       24.11     16.72 o 
   2   4  19        0.47       -9.69      8.62 o 
   3   4  19        0.63      -11.72      8.46 o 
   4   4  19        6.48        3.99     11.97 o 
   5   4  19        0.00      -10.04     11.17 o 
   6   4  19        0.05      -29.54     16.15 o 
  -4   5  19        0.00        1.59      8.25 o 
  -3   5  19        0.14       -2.87     14.11 o 
  -2   5  19        1.05        0.80      9.16 o 
  -1   5  19        0.33        1.63      8.27 o 
   0   5  19        9.64       39.09     17.37 o 
   1   5  19        2.31        0.23     18.17 o 
   2   5  19        4.32      -20.86     18.58 o 
   3   5  19       14.76       34.07     25.29 o 
 -10   0  20        0.00       -8.73      4.37 o 
  -8   0  20        0.00      -17.17      8.59 o 
  -6   0  20        5.62       -4.10      7.64 o 
  -4   0  20       21.87       43.10     14.82 o 
  -2   0  20       24.71       46.31     12.43 o 
   0   0  20      133.35      174.95     32.67 o 
   2   0  20        0.06        2.93      5.72 o 
   4   0  20       24.61       24.73     11.79 o 
   6   0  20        1.07        5.44      7.73 o 
   8   0  20       12.29       25.10     11.45 o 
  10   0  20       17.67       64.13     30.57 o 
 -10   1  20        0.08       -4.70      4.88 o 
  -9   1  20        0.17       -8.71      4.36 o 
  -8   1  20        1.42        5.04      5.71 o 
  -7   1  20       77.49       67.82     18.02 o 
  -6   1  20       18.84       12.89     11.70 o 
  -5   1  20        2.70        0.91      6.15 o 
  -4   1  20       57.67       75.18     12.61 o 
  -3   1  20        3.46       -0.46      8.73 o 
  -2   1  20       17.87       13.54     14.56 o 
  -1   1  20        4.29       -3.99      7.46 o 
   0   1  20       50.99       24.90     13.24 o 
   1   1  20       50.83       34.70     11.91 o 
   2   1  20       75.46       59.56     12.02 o 
   3   1  20      139.49      144.79     27.20 o 
   4   1  20        7.31        0.54      4.43 o 
   5   1  20       42.96       32.57     10.00 o 
   6   1  20        5.24        1.88      6.75 o 
   7   1  20        0.64       -5.71      8.67 o 
   8   1  20        0.07      -10.46      8.91 o 
   9   1  20        0.71      -14.21     13.49 o 
 -10   2  20        2.03       -7.58      3.79 o 
  -9   2  20        4.70        0.72      4.42 o 
  -8   2  20        9.15       21.36      9.83 o 
  -7   2  20        3.81       -0.25      5.70 o 
  -6   2  20        6.67       -7.14      7.99 o 
  -5   2  20       43.16       53.82     12.32 o 
  -4   2  20        0.09       -5.95      6.98 o 
  -3   2  20       25.61       23.51      7.29 o 
  -2   2  20        2.27        7.37      6.10 o 
  -1   2  20        1.39        4.00     12.41 o 
   0   2  20       11.48       -3.24     12.25 o 
   1   2  20        0.11       -4.15      9.65 o 
   2   2  20        0.00       10.84      7.54 o 
   3   2  20        0.08        6.13     14.08 o 
   4   2  20       39.64       23.56     10.41 o 
   5   2  20       15.01       23.00     15.20 o 
   6   2  20       12.42       21.99     18.35 o 
   7   2  20        0.22       -1.17      8.41 o 
   8   2  20        0.18       -0.48     11.46 o 
   9   2  20        1.04      -25.81     12.91 o 
  -9   3  20        0.47      -10.97     10.15 o 
  -8   3  20        9.26        5.82      7.86 o 
  -7   3  20        0.35        3.26      8.37 o 
  -6   3  20        0.27       -3.23      5.42 o 
  -5   3  20        0.05       -0.86      6.41 o 
  -4   3  20        9.56       -6.08      6.42 o 
  -3   3  20        0.24       -9.02     13.26 o 
  -2   3  20        2.59       -7.82      7.59 o 
  -1   3  20        0.06      -13.13      8.75 o 
   0   3  20        0.82       -7.19      9.78 o 
   1   3  20        4.53        0.96      8.65 o 
   2   3  20       30.12       64.94     16.70 o 
   3   3  20        7.35       -0.02     10.67 o 
   4   3  20        0.09      -16.01      8.28 o 
   5   3  20        3.46        3.26      9.78 o 
   6   3  20        4.90        8.19     17.74 o 
   7   3  20        0.34       -7.47     19.90 o 
   8   3  20        4.32      -30.11     19.45 o 
  -6   4  20        0.01       -4.31     10.69 o 
  -5   4  20        1.89      -13.97      7.64 o 
  -4   4  20        0.30       -2.14     11.05 o 
  -3   4  20        0.31        3.51      8.36 o 
  -2   4  20        0.05       25.14     10.29 o 
  -1   4  20        0.35      -18.56      9.28 o 
   0   4  20        3.94      -12.47     12.84 o 
   1   4  20        4.46      -17.33      8.67 o 
   2   4  20        0.32      -10.44     10.52 o 
   3   4  20       16.38       34.59     19.64 o 
   4   4  20        0.51       -3.77     11.85 o 
   5   4  20        0.37        7.46     15.45 o 
  -9   0  21        1.05        4.95      6.31 o 
  -7   0  21        0.17      -11.90      5.95 o 
  -5   0  21       27.05       15.15     11.18 o 
  -3   0  21       38.76       21.44      9.90 o 
  -1   0  21        5.71       -2.81     11.25 o 
   1   0  21        9.07        7.12      7.00 o 
   3   0  21       20.03       24.71     12.72 o 
   5   0  21        2.00      -17.09      8.54 o 
   7   0  21       13.96       -1.13      9.70 o 
   9   0  21        3.69        2.61     18.48 o 
 -10   1  21        0.37       -5.34      3.78 o 
  -9   1  21        3.26       -4.79      3.73 o 
  -8   1  21        3.42        0.87      5.84 o 
  -7   1  21        0.65       -7.76      5.14 o 
  -6   1  21        6.49       -2.64      4.97 o 
  -5   1  21       41.51       45.51     11.14 o 
  -4   1  21        1.07       -8.04      4.89 o 
  -3   1  21        1.00        2.26      5.30 o 
  -2   1  21        0.00       -3.78      5.95 o 
  -1   1  21        6.85        4.09      8.32 o 
   0   1  21        4.18        4.81      6.67 o 
   1   1  21       38.41       30.78     14.62 o 
   2   1  21        0.97       -1.26      5.67 o 
   3   1  21        1.34      -11.28      6.28 o 
   4   1  21       37.02       39.17     11.93 o 
   5   1  21        1.31       -5.28      5.77 o 
   6   1  21        4.17       -6.79      8.05 o 
   7   1  21        0.25       -9.85      4.93 o 
   8   1  21        0.57      -17.67     11.50 o 
   9   1  21        0.63      -20.97     12.19 o 
  -9   2  21        2.84        3.42      4.78 o 
  -8   2  21        4.76       -1.81      7.05 o 
  -7   2  21        0.23        4.21      8.22 o 
  -6   2  21        0.00       -2.63      5.82 o 
  -5   2  21        0.00        0.10      5.02 o 
  -4   2  21        0.62        0.33      5.35 o 
  -3   2  21       12.69       12.84      6.43 o 
  -2   2  21       15.22        5.77      7.49 o 
  -1   2  21        2.67       16.15      9.20 o 
   0   2  21       13.98       12.70      9.99 o 
   1   2  21        6.08      -14.05     13.86 o 
   2   2  21        2.50      -13.59      6.79 o 
   3   2  21        1.46        7.38      7.91 o 
   4   2  21       17.64       12.43      7.71 o 
   5   2  21        6.35       -5.94     12.64 o 
   6   2  21        0.57       -8.51      9.41 o 
   7   2  21        0.78        9.16     17.49 o 
   8   2  21        4.83        0.51     26.41 o 
  -8   3  21        2.44       -6.86      3.43 o 
  -7   3  21        0.55        2.73      5.35 o 
  -6   3  21        8.91       -0.56      9.48 o 
  -5   3  21        1.44        9.54      8.32 o 
  -4   3  21        4.10        2.68      7.73 o 
  -3   3  21       11.92        0.39      8.34 o 
  -2   3  21        0.02      -12.28      8.44 o 
  -1   3  21       11.07       13.84     13.33 o 
   0   3  21        0.65      -25.70     12.85 o 
   1   3  21        1.74       -2.52     17.99 o 
   2   3  21        0.87        3.26      9.78 o 
   3   3  21       23.99       19.39     15.64 o 
   4   3  21        1.84       -9.60     10.59 o 
   5   3  21        0.04       -0.19     12.08 o 
   6   3  21        0.37      -21.45     10.72 o 
   7   3  21        1.12       32.83     27.32 o 
  -5   4  21        0.62       -8.12      9.68 o 
  -4   4  21        0.61       -1.27     10.37 o 
  -3   4  21        0.76        2.69     15.90 o 
  -2   4  21        0.28       -1.93     10.01 o 
  -1   4  21        0.03      -14.36     10.25 o 
   0   4  21        0.41        3.03     16.22 o 
   1   4  21       16.45       29.35     16.79 o 
   2   4  21        0.73       -3.87     11.41 o 
   3   4  21        1.61       12.32     20.81 o 
   4   4  21        0.05      -23.76     13.72 o 
  -8   0  22        0.49       -8.75      7.22 o 
  -6   0  22       16.07       22.62      9.23 o 
  -4   0  22        0.59       -9.33     19.22 o 
  -2   0  22        4.52      -14.24      7.12 o 
   0   0  22        1.51      -11.71      6.87 o 
   2   0  22        0.00       -1.49     10.10 o 
   4   0  22      150.29       46.13     54.44 o 
   6   0  22        1.06        0.09      9.26 o 
   8   0  22        2.54       -6.15     14.08 o 
  -9   1  22        3.83       -0.31      4.47 o 
  -8   1  22        0.01       -6.24      3.65 o 
  -7   1  22       10.42       13.88      6.22 o 
  -6   1  22        2.50       -1.93      5.08 o 
  -5   1  22        0.35       -2.78      4.93 o 
  -4   1  22       12.03       28.07      9.19 o 
  -3   1  22        3.40        4.80      5.94 o 
  -2   1  22        0.15       -0.98      6.15 o 
  -1   1  22       11.69        9.78      8.01 o 
   0   1  22        8.18       -4.36      8.99 o 
   1   1  22       16.48        0.83     10.65 o 
   2   1  22        9.17       12.55     10.54 o 
   3   1  22        1.34       -3.58      9.21 o 
   4   1  22        1.33        5.57      9.89 o 
   5   1  22       32.61       23.52     11.66 o 
   6   1  22        0.97       -7.62      7.11 o 
   7   1  22        0.00      -21.68     10.84 o 
   8   1  22        1.12      -19.84     10.96 o 
  -8   2  22        4.27        2.25      6.91 o 
  -7   2  22        6.37        9.07      5.60 o 
  -6   2  22        9.47       12.43      5.26 o 
  -5   2  22        1.38       -1.01      6.97 o 
  -4   2  22        0.72      -16.53      8.27 o 
  -3   2  22        5.46        2.96      8.57 o 
  -2   2  22        2.67       -6.19     10.18 o 
  -1   2  22        0.33      -12.72      8.47 o 
   0   2  22        0.21       -8.57     12.25 o 
   1   2  22        0.03       -7.10      7.71 o 
   2   2  22        0.14        1.09     10.16 o 
   3   2  22        0.28       11.84     10.80 o 
   4   2  22        0.99      -11.37     10.22 o 
   5   2  22        0.34      -10.84      7.73 o 
   6   2  22        0.55      -15.41     13.62 o 
   7   2  22        5.36       -2.30     15.05 o 
  -6   3  22        0.18       -4.37      9.55 o 
  -5   3  22       10.32        1.62     16.04 o 
  -4   3  22       19.74       26.93     11.58 o 
  -3   3  22        0.82       21.61      8.83 o 
  -2   3  22        0.88      -18.89     12.47 o 
  -1   3  22        1.05       18.69     14.44 o 
   0   3  22        0.64       -7.19      9.25 o 
   1   3  22        7.55       -8.80      9.56 o 
   2   3  22       32.58       65.96     20.27 o 
   3   3  22        2.06       -3.83     12.37 o 
   4   3  22        2.09       21.32     13.86 o 
   5   3  22        1.09      -21.36     11.44 o 
  -3   4  22        0.22       14.39     11.22 o 
  -2   4  22        0.13       -1.41     10.07 o 
  -1   4  22        3.31       -9.76     16.53 o 
   0   4  22       10.07       17.48     20.72 o 
   1   4  22        0.02       -8.16     12.15 o 
   2   4  22        0.01       16.26     19.00 o 
  -7   0  23        7.75        1.10      6.37 o 
  -5   0  23        2.44        3.94      8.44 o 
  -3   0  23       19.42       18.94     17.93 o 
  -1   0  23       37.69       20.58     18.75 o 
   1   0  23        8.73        6.55      6.76 o 
   3   0  23       86.40       77.11     28.24 o 
   5   0  23       44.71       28.53     15.16 o 
   7   0  23        9.90        7.14     14.42 o 
  -8   1  23        0.04       -7.11      4.82 o 
  -7   1  23        0.24       -4.05      5.53 o 
  -6   1  23        0.00       -2.64      5.98 o 
  -5   1  23        5.92        2.85      6.09 o 
  -4   1  23        0.30        1.22      4.81 o 
  -3   1  23        0.92       -3.04     16.32 o 
  -2   1  23        9.39        5.01      6.36 o 
  -1   1  23        3.28        3.38      6.37 o 
   0   1  23        0.94       -4.26      5.34 o 
   1   1  23        0.00      -14.10      7.05 o 
   2   1  23        6.03        7.34     13.39 o 
   3   1  23       13.39       10.81      8.05 o 
   4   1  23        3.34      -13.27      6.63 o 
   5   1  23        2.21       -6.66     11.39 o 
   6   1  23        7.53      -12.98     10.69 o 
   7   1  23        0.52       -7.49     15.63 o 
  -7   2  23       12.27        7.30      7.30 o 
  -6   2  23        1.55        4.72      4.40 o 
  -5   2  23        5.53        2.30      3.81 o 
  -4   2  23       39.63       30.90     11.97 o 
  -3   2  23        0.32        3.01     12.19 o 
  -2   2  23        0.14      -21.72     11.90 o 
  -1   2  23        0.31       -5.61     12.92 o 
   0   2  23        0.74        2.20      8.92 o 
   1   2  23        0.00       -0.31      9.87 o 
   2   2  23        2.59       -4.24      8.09 o 
   3   2  23        0.76      -10.08      8.00 o 
   4   2  23        0.15       -4.11     13.60 o 
   5   2  23        1.60        6.68     11.34 o 
   6   2  23        5.19        2.46     15.01 o 
  -5   3  23        3.48       -7.92      7.02 o 
  -4   3  23        4.50       14.70      9.64 o 
  -3   3  23        0.00        1.36      7.48 o 
  -2   3  23       10.63        5.35     14.56 o 
  -1   3  23        0.05        4.64     11.27 o 
   0   3  23        0.95       -7.10      7.61 o 
   1   3  23        5.60      -28.41     14.21 o 
   2   3  23        0.00       -2.53     12.32 o 
   3   3  23        0.06       -3.34     14.89 o 
   4   3  23        0.99      -25.20     15.17 o 
  -6   0  24       11.46        1.26      5.94 o 
  -4   0  24        1.51        2.00      7.13 o 
  -2   0  24       17.74       10.39     11.41 o 
   0   0  24        3.22       -6.44      5.21 o 
   2   0  24       11.57        2.76      5.46 o 
   4   0  24       31.43        0.98     16.42 o 
   6   0  24       32.07       10.46     22.62 o 
  -7   1  24        0.21       -3.60      3.22 o 
  -6   1  24        6.70        2.57     11.13 o 
  -5   1  24        0.10       -4.04      5.75 o 
  -4   1  24        1.09       -3.61      5.96 o 
  -3   1  24        0.57       -9.24      5.85 o 
  -2   1  24        6.05        3.16      6.33 o 
  -1   1  24        0.02      -10.56     11.28 o 
   0   1  24        1.42       -5.28      9.78 o 
   1   1  24        4.05        1.68      6.92 o 
   2   1  24        0.73       -8.39      6.65 o 
   3   1  24        6.82       -2.02     10.69 o 
   4   1  24        1.92       -0.18     10.90 o 
   5   1  24        0.60        0.56     10.65 o 
   6   1  24        4.02      -10.02     12.10 o 
  -6   2  24        1.15       -1.41      8.44 o 
  -5   2  24        2.34       -1.50     10.56 o 
  -4   2  24        0.33      -11.30     16.13 o 
  -3   2  24        4.55       -4.64      7.34 o 
  -2   2  24        3.74        1.45      8.18 o 
  -1   2  24        0.12      -16.68      8.34 o 
   0   2  24        4.59       -8.75     16.19 o 
   1   2  24        1.40        0.93     11.03 o 
   2   2  24        0.00       -6.03     11.43 o 
   3   2  24       10.31      -10.16     12.50 o 
   4   2  24        0.27      -12.24     13.00 o 
   5   2  24        0.00       -7.63     14.30 o 
  -3   3  24        0.06       10.06      8.96 o 
  -2   3  24        0.08      -23.80     13.58 o 
  -1   3  24        0.51       -6.30     11.45 o 
   0   3  24        0.20        7.97     15.93 o 
   1   3  24        0.07       -4.70     15.10 o 
   2   3  24        4.00       -3.77     13.30 o 
  -5   0  25        0.03       -1.16      3.85 o 
  -3   0  25        0.89       -3.63      5.25 o 
  -1   0  25        6.27       -8.69      4.35 o 
   1   0  25        8.88        5.09      8.51 o 
   3   0  25        1.49       -7.52      5.12 o 
   5   0  25       29.71        3.54     17.71 o 
  -5   1  25        0.01       -7.28      3.79 o 
  -4   1  25        3.97        5.08      6.40 o 
  -3   1  25        0.06       -6.61      5.03 o 
  -2   1  25        2.49       15.30      5.67 o 
  -1   1  25        3.96       16.40      8.00 o 
   0   1  25        0.13       -3.59     12.16 o 
   1   1  25        0.13       -5.13      5.54 o 
   2   1  25        0.21      -12.00      8.46 o 
   3   1  25        0.21      -14.56      8.87 o 
   4   1  25       15.07       21.81     15.76 o 
  -4   2  25       13.66        5.09     15.49 o 
  -3   2  25        0.14       -6.65      7.84 o 
  -2   2  25        0.80        9.67      8.89 o 
  -1   2  25        3.89       19.56     15.38 o 
   0   2  25        0.02      -12.83     14.50 o 
   1   2  25        1.95        6.41      8.86 o 
   2   2  25        3.24      -17.45     11.57 o 
   3   2  25        4.29       -2.31     10.02 o 
  -4   0  26        2.88       -4.43      6.62 o 
  -2   0  26       14.08       12.54      9.95 o 
   0   0  26        5.02       15.69     18.81 o 
   2   0  26        0.08      -11.55      6.75 o 
  -3   1  26        0.87        8.00      8.72 o 
  -2   1  26        5.15       -3.60      8.75 o 
  -1   1  26        0.01       -7.28      6.46 o 
   0   1  26        0.08       -9.08      6.97 o 
   1   1  26        0.51        0.58      7.22 o 
   2   1  26        0.30       -9.24     13.33 o 
                                                 
